# Supplementary material for: Progressive accumulation of circulating CD27−CD28− effector/memory CD8+ T cells in patients with lung cancer blunts responses to immune checkpoint inhibitor therapy
Source: Exp Mol Med. 2025 May 1;57(5):1005–16. doi: 10.1038/s12276-025-01448-7 (PMC12130471; doi:10.1038/s12276-025-01448-7)
Supplement: Supplementary file 2 — Supplementary Information 2 [file 12276_2025_1448_MOESM2_ESM.xls]

## Sheet: 644 gene sets
ImmSig_GOLDRATH_EFF_VS_MEMORY_CD8_TCELL_DN	Tdrp	Rflnb	Zfp1	Rgs10	Gmip	Rps19	Ccr7	Traf1	Vkorc1	Prss12	Eomes	Galnt11	Mrpl23	Fam189B	Tsen34	Rpp14	Rplp1	Ttc14	Hsd17B11	Txk	Eif2Ak4	Trmt1	Mbp	Itpr2	Brd3	Six6	Slc12A7	Sesn1	Rasa4	Arl4C	Dgka	Cd7	Pdrg1	Mcoln2	Acp5	Ppp1R14B	Mettl3	Chchd7	Pdk1	Lamp1	Snrk	Dph5	Tcf7	Ankrd10	Il6R	Rpl14	Prmt3	Evl	B3Galt6
ImmSig_GOLDRATH_EFF_VS_MEMORY_CD8_TCELL_UP	Cdkn3	Birc5	Cks1B	Ac027237.1	Anln	Ncaph	Rad51	Tacc3	Cd99	Gem	Tubb3	Cdk1	Ttk	Prc1	Tuba1C	Siva1	Bub1	Cd244	Brca1	Kif11	Aurkb	Anxa4	Litaf	Fgl2	Cdkn2C	Kif4A	Tuba1A	Aspm	Irf4	Mad2L1	Psma5	Tk1	Gzma	Kif20A	Emp3	Pola1	Aurka	Tmem97	Atp5If1	Cdca3	Gmnn	Mt1E	Mki67	Nusap1	Uck2	Ect2	Nek2	Hist3H3	Dbi
ImmSig_GOLDRATH_NAIVE_VS_EFF_CD8_TCELL_DN	Ncaph	Irf4	Ifi30	Nrp1	Cks1B	Cdk1	Mcm10	Pcna	Tpi1	Gzmk	Efhd2	Cdkn3	Mapre2	Snx10	Prc1	Casp3	Aurkb	H2Afz	Anln	Cenpa	Cdc25C	Anxa4	Prf1	Rfc5	Cdca5	Ifng	Arhgap21	Rad51	Cd244	Aurka	Bcl2A1	Errfi1	Litaf	Jchain	Serpinb9	Gng10	Glrx	Nudt4	Mis18Bp1	Lyn	Birc5	Fhl2	Gem	Mad2L1	Kif4A	Kif11	Ccnf	Plp2	Chaf1A
ImmSig_GOLDRATH_NAIVE_VS_EFF_CD8_TCELL_UP	Ets2	Wdr74	Ttc27	Wdr75	Inpp5B	Zfp1	Lysmd2	Rgl2	Tbce	Hsd17B8	Mepce	P2Rx4	Rgs10	Slc12A7	Trim28	Daxx	Tdrp	Dgka	Ccnd2	Rplp1	Snrk	Mccc1	St6Gal1	Icam2	Ighm	Cant1	Rflnb	Id3	Abcd3	Bcl6	Ac004151.1	Surf2	Pdk1	Il4R	Dph5	Ccr7	Hexa	Shisa5	Rev3L	Satb1	Ccnl2	Nsmce1	Bbs9	Bphl	Stk10	Cdipt	Uba7	Gtf2I	C12Orf57
ImmSig_GOLDRATH_NAIVE_VS_MEMORY_CD8_TCELL_DN	Bcl2A1	Gzmk	Snx10	Litaf	Eomes	Errfi1	Ccr5	Plscr1	Emp1	Ccr2	Dock5	Itgax	S100A6	Prss12	Cst7	Glrx	Klrk1	Gzmb	Myo1F	Kcnj8	Nrp1	Gsto1	S100A4	Rnase4	Mdfic	Ccl5	Capn2	Faslg	Tmem37	Ankh	Art3	Ctnna1	Bhlhe40	Lgals3	Vkorc1	Klrg1	Phf13	Skap2	Anxa1	Anxa2	Ptpn22	Fgl2	Il18Rap	Chpt1	St3Gal6	Cxcr3	Fcgr2B	Lpin1	Cd44
ImmSig_GOLDRATH_NAIVE_VS_MEMORY_CD8_TCELL_UP	Adcy6	Uck2	Ext1	St6Gal1	Tmem50B	Tdrp	Ephx1	Ac027237.1	Mpp1	Ramp1	Egr1	Ppic	Frmd6	Ddx3Y	Il6St	Cxxc5	Gsn	Tspan32	Eng	Isg20	Tuba1A	Itgae	Cry1	Actn1	Ifi27L2	Dgka	Cnn3	Tec	Actn2	Cnga1	Tubb3	Hla-Doa	Cd5	Isg15	Snrk	Rapgef4	Lef1	Slc12A7	Rmnd1	Nsmce1	Cd8A	Stt3B	Lgals3Bp	Rflnb	Ehd1	Tsc22D1	Ltb	Mfhas1	Arhgap39
ImmSig_GSE10239_KLRG1INT_VS_KLRG1HIGH_EFF_CD8_TCELL_DN	Fam184A	Ms4A7	Eri1	Wdr7	Sema5A	Zc2Hc1C	Ap3B1	Igsf21	Nuf2	Adgre1	Rell1	Slc4A10	Ngly1	Arhgef6	Plek	Hcfc2	Atl2	Csf3R	Ttf1	Taf5	Nusap1	Reep3	Smarcal1	Itga6	Rasgrp1	Ddx58	Spty2D1	C2Orf72	Pcdhb1	Mllt10	Rhoq	Snx18	Ncoa2	Cd300A	Dlgap5	Vps41	Sh2D1B	Rspo4	Sgo1	Hmgxb4	Myoz1	Top2A	Apaf1	Herc1	F2R	Camk1G	Abraxas2	Rtf1	Ctbp2
ImmSig_GSE10239_KLRG1INT_VS_KLRG1HIGH_EFF_CD8_TCELL_UP	Tmem69	Pabpc4	Itih1	Ankrd37	Alkbh6	Acot7	Eif2B5	Wnt4	Dhx30	Trim28	Prdx3	Fam43B	Susd3	Tpi1	Ldhb	Cyb5B	Kcnk10	Slc25A33	Rae1	Esrp1	Med18	Bud23	Polr2D	Mrpl44	Gga2	Slc25A26	Ndn	Atp4A	Smim3	Fdps	Siah2	Tpd52L2	Lsm2	Mrps30	Gcn1	Eif4A3	Riox1	Lingo2	Cfap221	Fsd2	Dtd1	Pgp	Vac14	Gpx1	C19Orf48	Adck5	Dbh	Layn	Eif2B2
ImmSig_GSE10239_MEMORY_VS_DAY4.5_EFF_CD8_TCELL_DN	Mff	Usp42	Dcun1D5	Rps2	Xpo7	Strap	Hacd3	Mrpl39	Aasdh	Rfc5	Rfx5	Bub1B	Ppm1H	Gzmb	Idh3A	Spcs3	Ipo5	Gars	Pgk1	Yipf5	44990	Tm9Sf2	Arf6	Smarcc1	Mlec	Rrs1	Lamtor3	Slc35E2B	Hars	Tstd2	Sc5D	Ufsp2	Strn	Kdsr	Icos	Thoc7	Tra2B	Cdk1	Vma21	Actl6A	Slc25A13	Cdc16	Tnfrsf9	Setd6	Sap30	Dido1	Mcm5	Kif22	Metap2
ImmSig_GSE10239_MEMORY_VS_DAY4.5_EFF_CD8_TCELL_UP	Sugt1	Cbx7	Nsfl1C	Znf335	Dbndd2	Ac004151.1	Plaat3	Zfp36	Cnrip1	Rpl36	Cox20	Col9A3	Ypel3	Traf3Ip3	Smim8	Ac139768.1	Ddit3	Znf740	Il10Rb	Rnf167	Card6	Parp8	Klk8	Slc17A9	Kat2A	Chd3	Igfals	Evl	Arap1	Kcnma1	Ltb	Ikbke	Rnf166	Gpr18	Atg13	Ubxn11	Rhcg	Tdrp	U2Af1	Tcn2	Znf777	Dact2	Nfe2L1	Ramac	Plcd1	Parp16	Jun	Nsa2	Uqcr10
ImmSig_GSE10239_MEMORY_VS_KLRG1HIGH_EFF_CD8_TCELL_DN	Gapvd1	Gpsm2	Tmem183A	Tubb2A	Znf507	Tm7Sf3	Cnot7	Arfip1	Lpin2	Cdc20	Pogz	Cenpa	Aurkb	Zc2Hc1C	Emc2	Aco1	Plekhh1	Gins3	C2Orf69	Cmss1	Lamtor3	Skap2	Rad21	Itpr1	Pcsk9	Eps15L1	Kifc1	Gmcl1	Dlat	Mthfd1L	Cpne1	Map3K7	Prc1	Nudt4	Dr1	Chordc1	Bcap31	Grm4	Emc6	Slc9A6	Anln	Dhps	Coq3	Socs4	Kif22	Rad51C	Hccs	Tnpo1	Tmem50B
ImmSig_GSE10239_MEMORY_VS_KLRG1HIGH_EFF_CD8_TCELL_UP	C8Orf33	Hpx	Snrpd1	Tmem25	Trpm6	Rab37	Tbc1D12	Ltb	Dlx3	Greb1	Plxna3	Ptprf	Klhl26	Syne2	Gpx7	Satb1	Card6	Txnip	Eps8L3	Serpina12	Mdm4	Asphd1	Zbtb39	Tcp11L2	Son	Il10Rb	Dbndd2	Alox5	Arhgap28	Olr1	Cpne6	Mpped1	Bbx	Clec16A	Alb	C20Orf85	Wfdc5	Dusp8	Mrps34	Ubn1	Apobr	Ankzf1	Evl	Syt12	Fhit	C11Orf94	Stambp	Rtn4R	Krt81
ImmSig_GSE10239_MEMORY_VS_KLRG1INT_EFF_CD8_TCELL_DN	Ptger4	Cldnd1	Gpsm2	Cenpa	Ada	Aco1	Acyp2	Map3K7	Depdc1B	Cenps	Exoc3L1	Ska3	Tnfsf9	Chmp4B	Fbxo8	Syce2	Trak2	Pdpr	Tmem59	Trmt6	Lyrm4	Tm7Sf2	Skap2	Ptgr2	Mthfd1L	Lpin2	Cat	Gsto1	Tnfrsf13B	Gsr	Kdm1B	Hmgb2	C1Galt1	Dgcr8	Cdk2	Snip1	Prox1	Ppic	Hmgb3	Tmem183A	Cdc16	Daxx	Golph3	Nmnat1	Fam221B	Cenph	Ptch1	Fancm	Anp32A
ImmSig_GSE10239_MEMORY_VS_KLRG1INT_EFF_CD8_TCELL_UP	Urm1	Siglec1	Rreb1	Eps8L3	Atxn7L2	Sfrp1	Slc22A18	Fcgr1A	Map2K2	Cnrip1	Fgfrl1	Treml2	Tafa3	Ap5S1	Cxorf38	Aqp12A	Igll1	Zbtb39	Ubox5	Tbc1D12	Ntn5	Atp6V1C2	Rhd	Sftpb	Poteh	Hcar1	Kcnj11	Camk1G	Trpm6	Gpbp1L1	Carmil2	Satl1	Ccdc84	Slc25A47	Cotl1	Son	Tle6	Ubtd1	Mbd2	Znf444	Mycbpap	A1Cf	Zswim5	Znf335	Snorc	Tcp11L2	Ttc26	Syndig1	Pdlim1
ImmSig_GSE10239_NAIVE_VS_DAY4.5_EFF_CD8_TCELL_DN	Fabp5	Uhrf1	Rab34	Sqle	Slc25A13	Sap30	Wdhd1	Pgk1	Pgrmc1	Arhgap11A	Cks1B	Bard1	Cdc20	Zwilch	Ranbp1	Lgals1	Farp1	Serpinb9	Nup37	Alg6	Ddx39A	Znf503	Ap3S1	Mbnl3	Phlda1	Selenoi	Casp3	Tipin	Ehd4	Ccdc34	Hnrnpll	Fignl1	Hk2	Anxa2	Pmvk	Acot7	Ran	Rfc5	Atp2A2	Lrp8	Tex30	Ybx3	Kntc1	Sec13	Stmn1	Gins2	Rfc3	Orc6	Irf8
ImmSig_GSE10239_NAIVE_VS_DAY4.5_EFF_CD8_TCELL_UP	Zbtb4	Ccr9	Slc6A19	Use1	Rpl26	Akap8L	Slc49A4	Ampd1	Rps7	Znrf1	Smyd3	Card6	Rplp2	Rpl37A	Znf622	Zzef1	Id3	Ssh2	Rpl22	Rps21	Tmem230	St8Sia1	Slc14A1	Ccm2	Stk4	Med13L	Gphn	Nfkbie	Dtx1	Ube2H	Rpl11	Ubac2	Rps18	Bace1	Mturn	Rps11	Irf2Bp2	Fam120B	Slc17A9	Tcp11L2	Rgcc	Tecpr1	Dusp2	Il16	Rflnb	Rbm6	Sh3Gl1	Ctr9	Fau
ImmSig_GSE10239_NAIVE_VS_KLRG1HIGH_EFF_CD8_TCELL_DN	Sar1B	Mrpl15	Ap3S1	Ell2	Prdm1	Plin2	Nr1H4	Rfc5	Myo5A	Ccr5	Tspan33	Gem	Fhl1	Rilpl2	Prc1	Cyfip1	Capn2	Mpp6	Mrps10	Slc43A3	Endod1	Tnfrsf1B	Cdkn1A	Ccne1	Mapre2	Haspin	Mtfr2	Snx10	Aurkb	Atp5If1	Kif22	Gldc	Hla-A	Tiam1	Slamf7	Gnpda1	Mt2A	Cdc20	Lgals3	Rad54L	Dctpp1	Tmem163	Rph3Al	Anln	Sdf2L1	Arhgap19	Stmn1	Ca12	Usp14
ImmSig_GSE10239_NAIVE_VS_KLRG1HIGH_EFF_CD8_TCELL_UP	Pde7A	Agrn	Mea1	Treml2	Rps14	Ier5	Card6	Nphs2	Ccdc102A	Limd1	Bcl11B	Rnf11	45175	Ids	Ntpcr	Rpl35	St8Sia1	Socs3	Thyn1	Rsrp1	Rpl13	Prr27	Acvr1B	Slfn12L	Pigv	Tnfrsf1A	Saraf	Satb1	Slc37A1	Tmem259	Ssh2	Yeats4	Rpl7	Rps11	Vps8	Dcdc2B	Id3	Rbm6	Rcn3	Elane	Tnfaip8L2	Znf622	Slc49A4	Eps8L1	Znf710	Tcp11L2	Ubn1	Pcyt2	Rab12
ImmSig_GSE10239_NAIVE_VS_KLRG1INT_EFF_CD8_TCELL_DN	Stmn1	B4Galt5	Wee1	Fam110A	Hnf1B	Cenph	Smim3	Stard8	Tex30	Arhgap19	Tnfrsf1B	Ap3S1	Prdm1	Tubb4B	Anxa2	Rfc5	Lgals2	Srcin1	Gem	Nxt1	Cisd3	Syce2	Alyref	Necab3	Alad	Lhpp	Hla-A	Neo1	Plk4	Slc43A3	Mapre2	Gldc	Znhit3	Nmnat1	Zmym3	Wdr61	Dpy30	Slc35D1	Endod1	Psmd13	Decr1	Atp5If1	Fkbp1A	Zcchc4	Eme1	Mical2	Lrp8	Mlec	Prox1
ImmSig_GSE10239_NAIVE_VS_KLRG1INT_EFF_CD8_TCELL_UP	Rab12	Nprl3	Rps14	Znf777	C21Orf91	Il6R	Pdk1	Sh3Gl1	Rps11	Rps7	Tsacc	Rpl7	Prrc2C	Irf2Bp2	Rsrp1	Ncoa2	Tmem71	Riok2	Eps8L1	Gpank1	Socs3	Rpl35	Trmo	Tex264	Bmf	Ormdl3	Ier5	Ccdc102A	Klb	Tma7	Rpl19	Thyn1	Rpl22	Glg1	Adgrl1	Mindy2	Rgp1	Dusp11	Rnf130	Ampd3	Omp	Slc25A22	Chst15	Dnajc17	Mlycd	Als2Cl	Slc37A1	Nr1D2	Ifit3
ImmSig_GSE10239_NAIVE_VS_MEMORY_CD8_TCELL_DN	Atp5Mc2	Taf12	Ramac	Dynlrb1	Cd84	Dnajc15	Sec61G	Zbtb39	Tafa3	Best1	Tmem239	Mroh2A	S100A5	Eif2Ak2	Cox6C	Uqcr10	Phactr3	Urm1	Hla-A	Crtam	Sp110	Tfr2	Gfod1	Trpm6	Klf1	Got1L1	Dach1	Nrxn2	Ppp4R3A	Btf3	Ndufa7	Cntfr	Rap1Gap	Gstt1	Ahdc1	Plcb2	Npr1	Arl4D	Serpina12	Fcgr2B	Mapre2	Tprn	Slc34A1	Casp1	Rhoc	Ube2N	Abcb10	Cd244	Id2
ImmSig_GSE10239_NAIVE_VS_MEMORY_CD8_TCELL_UP	Gphn	Wdr26	Nup62	Ampd1	Acsl3	St8Sia1	Tubb2A	Appl2	Lin9	Pik3Ip1	Satb1	Luc7L3	Rnf19A	Smim15	Rpl23	Mtf2	Cxorf56	Hook1	C21Orf91	Rad21	Fbxo9	Ppp1Cc	Snrpa1	Gabpa	Ogt	Acap2	Mindy2	Eps15	Get4	Cdca4	Znf157	Trim56	Ppm1K	Ccdc171	Cd2Ap	G2E3	C1Orf52	Ccr9	Ndrg1	Rev3L	Slc49A4	Setd6	Fam91A1	Bach2	Smarcc1	Klhdc2	Znf384	Mff	Abcb7
ImmSig_GSE13173_UNTREATED_VS_IL12_TREATED_ACT_CD8_TCELL_DN	Tpte	Cul2	Ccdc70	Fancm	Cep192	Rexo5	Ccdc122	Haus6	Clec4C	Gpr34	Ptger2	Pcgf6	Uhrf1Bp1L	Ribc1	Serpinb6	Usp46	Fam214B	Mdm2	Ppp1R15B	Tnpo3	Orc2	Npepps	Or13C8	Grina	Samsn1	Vnn1	Dglucy	Larp4	Mis12	Asz1	Mphosph10	Pls3	Rad50	Prxl2A	Ube2Q2	Gnl2	Golga7	Scn7A	Kptn	Cep170	Folr2	Cx3Cr1	Fam92A	Pde4Dip	Dnm1L	Helq	Sestd1	Gspt2	Eef2K
ImmSig_GSE13173_UNTREATED_VS_IL12_TREATED_ACT_CD8_TCELL_UP	Rtn1	Irgc	Arhgdib	Sprr4	Sptbn4	Adamts4	Epha6	Hoxa7	Zbtb8Os	Spink9	Unc5B	Or51I1	Pcdhb7	Emx1	Fbxo43	Chst1	Tifa	Tex55	Antxrl	Prdm16	Faim2	Dph2	Fem1A	Rfx4	Lefty1	Nphp4	Hspb1	H6Pd	Or2Y1	Ac093503.1	Igdcc4	Hdgfl1	Spata31D4	Srarp	Rps9	Vmac	Kcnk1	Ebf2	Mir183	Or1N2	Sctr	Tph2	Moxd1	Paqr9	Snca	Sphk1	Prr23A	Dusp28	Clec11A
ImmSig_GSE14699_DELETIONAL_TOLERANCE_VS_ACTIVATED_CD8_TCELL_DN	Nme1	Gabarapl1	Pgam1	Sf3B6	Calm1	Gcnt1	Dpagt1	Ranbp1	Gpr160	Chst11	Prim2	Erg28	Sephs2	Psmc3Ip	Serpine2	Il1B	Cdk2Ap1	Cd48	Epas1	Orc6	Afg3L1P	Lamp2	Irak3	Hist1H4H	Ddx39A	Nudt1	Ube2S	Insl6	Taf12	Aif1	Phf11	Hmgn2	Flnb	Pbk	Acot7	Tbcb	Vdac3	Ccdc34	Acadl	Siva1	Snrpa1	Tex30	Fkbp2	Grb7	Lsm3	Psma1	Eme1	Itsn1	Hprt1
ImmSig_GSE14699_DELETIONAL_TOLERANCE_VS_ACTIVATED_CD8_TCELL_UP	Myadm	Hip1	Snx10	Ush2A	Sypl1	Rbm47	Asrgl1	Mcm4	Stard10	Ehbp1L1	Cxcr6	Lair1	Rap1B	Ptgr1	Cobll1	Atg5	Fam129A	Gabarapl1	Prdm1	Atf6	Arhgap18	Lamc1	Hprt1	Itgal	Ctsd	Rap2A	Tigar	Zeb2	Lpin2	Ptpn12	S100A11	Klrc2	Myl4	Il1Rl1	Ncald	Ddx28	Htatip2	Tbx21	Cxorf21	Gabarapl2	Anxa1	Acot7	Arf6	Reep5	Znf382	Slc25A24	Hmgn2	Phactr2	L1Cam
ImmSig_GSE14699_NAIVE_VS_ACT_CD8_TCELL_DN	Sh3Bp5	Slc25A36	Mettl8	Sesn1	Tnfsf8	Dph5	Treml2	Nsg2	Slc12A7	Sidt1	Kbtbd11	Parp6	Appl2	Rab3Ip	Ccr9	Slc49A4	Ifngr2	Ccnd2	Mdc1	Rnf7	Klhdc2	Plekha1	Cd55	Fam78A	Nomo1	Itm2A	Gpatch4	Ldlrap1	Pdk1	Tdgf1	Slc6A19	Lef1	Tdrkh	Tet1	Rgcc	Btla	Ralgps2	Hla-Doa	Metap1D	Ttc3	Pik3C2A	Scml4	Cnga1	Rreb1	Mpp5	Rpl36A	Slc11A2	Washc4	Foxp1
ImmSig_GSE14699_NAIVE_VS_ACT_CD8_TCELL_UP	Ormdl2	Jdp2	Slc2A3	Wdr41	Ccl5	Ebi3	Creg1	Odc1	Slc35F2	Lrig1	Slc25A53	Capn3	Cxcr3	Cxcr5	Apobr	Tbc1D5	S100A10	Etv5	Cklf	Cd79B	Gsto1	Zcchc18	Supt7L	Sh3Bgrl2	Tspan3	Gabarapl1	Tgm2	Ac055839.2	Rwdd2A	P4Ha1	Synpo	Tiam1	Fam156A	Plscr1	Akr1B10	Fam129A	Itgae	Penk	Serpinb9	Prnp	S100A6	Cst7	Csf1	Aldoc	Axl	Pglyrp1	Ebpl	Kdm2B	Naaa
ImmSig_GSE14699_NAIVE_VS_DELETIONAL_TOLERANCE_CD8_TCELL_DN	Dusp6	Aqp3	Lef1	Rsad2	Dennd2D	Il21	Sox4	Ffar4	Tgfbr3	Ccl20	Plac8	Vdr	Ehd3	Slc20A1	Themis	Dapl1	Pdlim4	Mfsd4A	Xist	Rnf144A	Il4	Tdrp	Cnga2	Sv2C	Lypd6B	Fam20A	Foxp3	Letm2	Emp1	Il17A	Satb1	Pde3B	Angptl2	Myo6	Pou2Af1	Arl4C	Ifit3	Aqr	Lmo4	Tcf7	Mettl9	Mx2	Parp9	Vipr1	Slc16A5	Rorc	H2Afy	Ctse	Emb
ImmSig_GSE14699_NAIVE_VS_DELETIONAL_TOLERANCE_CD8_TCELL_UP	Sh3Bp5	Kdm5B	Rab3Ip	Afp	Slc17A9	Angptl1	Ppp1R13B	Lrrc23	Syne1	Cnga1	Mettl21C	Pdk1	Arhgap15	Cd226	Ccr9	Btbd11	Smad7	Ampd1	Tnrc6C	Ccnd2	Patj	Znf827	Xkrx	Il27Ra	Kbtbd11	Mfhas1	Nsg2	Tespa1	Sidt1	Appl2	Ppm1H	Myc	Znf318	Lef1	Dnah8	Cntnap3	Ccr7	Grk1	Itgae	Rnf167	Slc12A7	Pyhin1	Znf780A	Micu3	Inpp4B	Zscan26	Adamts6	Ldlrap1	Fbxo32
ImmSig_GSE15324_ELF4_KO_VS_WT_ACTIVATED_CD8_TCELL_DN	Lrmp	Fcgr3A	Rnase10	Abl1	Brd9	Lsm10	Tsnaxip1	Abhd10	Atp6V1C2	Pon1	Zmat5	Ddb2	Cep83-Dt	Fgl2	Sh2D2A	Pten	Hist1H1E	Phtf1	Nqo2	Adgrg5	Tmem25	Irf2	Phyhipl	Nsmce2	Rap1Gap2	Atoh1	Pmm2	Prkab1	Rbm6	45170	Znf124	Grm2	Btg2	Sdr39U1	Oplah	Ddx28	Dusp26	Ggh	Add3	Tst	Hist1H1T	Exoc3L4	Cd96	Gucy2D	Eif2Ak2	Trim21	Tp53I11	Akip1	Rasgef1C
ImmSig_GSE15324_ELF4_KO_VS_WT_ACTIVATED_CD8_TCELL_UP	Ssx2Ip	Akr1C3	Pfn2	Eif2Ak4	Crbn	C9Orf85	Patl2	Kif5C	Fam49B	Hipk2	Kif2A	Mettl15	Ttl	Smim30	Aldh9A1	Rab9A	Pik3R2	Pgs1	Lonp1	Bend4	Apof	Clu	Ubqln1	Cdk5Rap1	Dtx1	Znf516	Fyttd1	Sdf4	Fut11	Ttc9C	Repin1	Asic3	Armcx1	Gtf2E2	Abtb2	Glg1	Ccdc47	Tfpi	Agpat4	Eri2	Tbc1D9B	Sema4C	Txnrd3	Ptger2	Hla-B	Mex3C	Fkbpl	Ppip5K1	Avpi1
ImmSig_GSE15324_ELF4_KO_VS_WT_NAIVE_CD8_TCELL_DN	Phgdh	Mustn1	Ttc21A	Pim3	Zfhx3	Zmym3	Wnt3	Adh4	Ighg1	Kcnu1	Ocel1	Bambi	Ac129492.1	Chrnb4	Scnn1G	Pkd2L2	Fhit	Dnase2B	Lbx2	Tuft1	Tnnt2	She	Foxb2	Pmm2	Tnfaip3	Slc44A4	Nkx2-4	Mrps11	Mansc1	Hoxb9	Clstn3	Mroh2B	Cyp3A4	Aatk	Dnai1	Acoxl	Hhat	Syt10	Junb	Paxx	Sox4	Il20Rb	Ddah1	Kcnk13	Syt6	Fgf8	C16Orf78	Galnt13	Ubl5
ImmSig_GSE15324_ELF4_KO_VS_WT_NAIVE_CD8_TCELL_UP	Rita1	Cthrc1	Hyal2	Rps6Ka2	Tex15	Gpm6B	Pdlim7	Tnfsf4	Pqlc2	Zbtb39	Hexd	Grhl1	Cdca8	Nkain4	Kif5C	Zbtb48	C11Orf91	Nicn1	Spred3	Csnk1E	Ube2C	Morn2	Dip2C	Pou1F1	Cnrip1	Wdfy1	Unc5Cl	Rnf24	Tet1	Dapk2	Aspm	Srsf12	Pank1	Prickle3	Spata24	Taf15	Oplah	Gpc1	Agrn	Zcchc3	Tns2	Ntf4	Tmem184A	Tceal8	Pwwp2A	Pcbp3	Arsb	Immp2L	Tfpi
ImmSig_GSE15324_NAIVE_VS_ACTIVATED_CD8_TCELL_DN	Trip10	Myh10	Sdf2L1	Pelo	Mrps25	Mboat2	Steap4	Dctpp1	Paox	Slc25A33	Ttc39B	Bbs12	Pim3	P4Ha2	Znf583	Fam229B	Amz1	Mlec	Als2	Ankrd40	Ccdc112	Sh3Bp2	Mmp10	Mapkapk3	Pqlc2	Znf207	Cpsf2	Pim1	Shmt1	Smpdl3B	Smim3	Gch1	Slc6A6	Rab33A	Srm	Mex3A	Acvr1	Epdr1	Cpsf6	Crabp2	Rad54L2	Slc35D1	Zbed6	Nek6	Znf473	Dip2C	Cntln	Dis3	Coq7
ImmSig_GSE15324_NAIVE_VS_ACTIVATED_CD8_TCELL_UP	Dapk3	Tomm40L	44988	Chkb	Ubl5	Ciita	Fkbpl	Khk	Arsb	St6Galnac5	Itpr3	Gzmk	Adam22	Hdhd5	Hscb	Agap2	Ankrd12	Unc5Cl	Fahd2A	Bsdc1	Gabrd	C21Orf62	Igll1	Arid5B	Phka1	Cyp3A4	Usf1	Pcnx1	Ldhd	Acvr2B	Lix1	Acad10	Shld1	Zbtb10	Coq10A	Thumpd2	Fpr3	St3Gal1	Traf5	Zbtb42	Hmx2	Dstyk	Lbp	Rusc2	Serpinf2	Vamp1	Zbtb11-As1	Tnfaip8L1	Map3K4
ImmSig_GSE15324_NAIVE_VS_ACTIVATED_ELF4_KO_CD8_TCELL_DN	Polr1C	Tmem40	Gng2	Alox5	Tyms	Alg6	Mettl11B	Thg1L	Alkbh2	Ube2E3	E2F6	Nmrk1	Pon3	Nat9	Mbd5	Agps	Ube2K	Smco4	Alpk2	Rhag	Dcun1D3	Zcrb1	L2Hgdh	Naa35	Mgat4B	Cenpu	Slc16A3	Ccdc18	Fbln5	Slamf7	Rpgr	Bora	Arl1	Gpnmb	Yes1	Poglut2	Tnfsf14	Akr1B15	Fbxo30	Plpp2	Tdrkh	Polr1E	Metrnl	Akip1	Dhrs7B	Ltbp3	Rpa3	Csnk1G3	Anapc10
ImmSig_GSE15324_NAIVE_VS_ACTIVATED_ELF4_KO_CD8_TCELL_UP	Tpgs1	Emx2Os	Frmd4A	Fsd2	Trim26	Tbl1X	Safb	Mphosph9	Prmt9	Man2B2	Syt2	Npc1	Zfp3	Vps9D1	Meis3	Bcdin3D	Fmc1	Cox20	Wwp2	Clcn4	B4Galt7	Lpar6	Ciao2B	Map3K11	Dpysl4	Adam12	Crybb1	Mecp2	Rxrg	Mylpf	Map3K2	C9	Usp21	Znfx1	Clasrp	Hexim1	Aspscr1	Chpt1	Haghl	Rab11Fip4	Saa1	Bace1	Hdac11	Ten1	Tor2A	Spic	Sh3Pxd2A	Pou2F3	Slc26A11
ImmSig_GSE15750_DAY6_VS_DAY10_EFF_CD8_TCELL_DN	Mettl22	Slc9A9	Cbx7	Rab37	Cpne7	Eppk1	Brf1	Nmnat3	Otud1	Edrf1	Lrig2	Pianp	Ddb2	Guf1	Prss12	Il7R	Sec16A	Apobr	Clcn6	Foxj2	Gsdmd	Inpp5B	Prkce	Bbs2	Tef	Slc26A11	Lpin1	Mgrn1	Slc20A1	Jmy	Micall1	Dmrta1	Plekhm3	Pgs1	Prkca	Mtfr1L	Cyp17A1	Sbsn	Farp2	Sipa1L3	Zdhhc3	C19Orf48	Map3K14	Ice1	Cyp2E1	Fam120Aos	Znf76	Card6	Dyrk2
ImmSig_GSE15750_DAY6_VS_DAY10_EFF_CD8_TCELL_UP	Nusap1	Gmnn	Kif2C	Rps27L	Ska1	Cep55	Prr11	Stmn1	Aurka	Pih1D2	Sgo1	Top2A	Med7	Spdl1	Cdc45	Pcyt1B	Nuf2	Bub1B	Senp1	Diaph3	Ncaph	Nek2	Ttk	Shcbp1	Knstrn	Racgap1	Idh3A	Kif18B	Fbxo33	Aurkb	C17Orf53	Pgk1	Glrx	Cenpw	Dna2	Pimreg	Fam229B	Rad51B	Spag5	Ctnnal1	Ckap2	Ckap2L	Cenpi	Anp32B	Knl1	Rad51	Esd	Mxd3	Mcm7
ImmSig_GSE15750_DAY6_VS_DAY10_TRAF6KO_EFF_CD8_TCELL_DN	Slc20A1	Il7R	Pogk	Dmrta1	Bcl2	Dbp	Fcgr2B	Shpk	Clk1	Mtfr1L	Tagap	Card6	Sfi1	Kmt2C	Mylip	Pde2A	Btbd11	S100Pbp	Tnfrsf18	Qprt	Eif4A2	Scml4	Pisd	Elmod3	Pik3Ip1	Ccdc137	Prkce	Tdrp	Ttc39B	Paxbp1	Plekha6	Spry2	Amigo1	C9Orf50	Mafk	Mettl3	Ccl4	Cbx7	Cdyl2	Kcnj8	Tufm	Il18Rap	Nr1D2	Znf318	Taz	Ehd3	Lratd2	Fam210B	Eif5
ImmSig_GSE15750_DAY6_VS_DAY10_TRAF6KO_EFF_CD8_TCELL_UP	Ska3	Ska1	Foxm1	Melk	Spc24	Ube2N	Kif4A	Mxd3	Nek2	C17Orf53	Tacc3	Plk1	Ttk	Exo1	Spc25	Tuba1B	Fancd2	Tpx2	Ccna2	Ccdc138	Bub1B	Cdc45	Knl1	Ccnb2	Top2A	Psrc1	Zwilch	Chek1	Cenpp	Cenpi	Ca5B	Rnaseh2B	Mlf1	Ncapg	Muc20	Rrm2	Cdca3	Cdkn3	Ac027237.1	Rad51Ap1	Stil	Mnd1	Mki67	Kif20B	Smc2	Ezr	Birc5	Kif20A	Mt2A
ImmSig_GSE15750_WT_VS_TRAF6KO_DAY10_EFF_CD8_TCELL_DN	Clec2L	Spry2	Tmod4	Fut10	Nav2	Adam12	Iffo2	Astl	Celsr2	Khdc3L	Tmem88	Lce2B	Crabp1	Grip2	Doc2B	Krt79	Wnk4	Pacrg	Coro2B	Gnat2	Neu2	Mrap2	Cpne5	Spats2	Pdc	Asphd2	Minar2	Plekhh3	Irgq	Sncb	Prrg4	Sema5B	Uroc1	Kiaa2013	Atrnl1	Yeats4	Steap3	Slc12A5	Fbln1	Sumf1	Rag1	Mst1R	Acsl3	Slc24A4	Znf169	Ddah2	A2M	Sox13	Pcdhb4
ImmSig_GSE15750_WT_VS_TRAF6KO_DAY10_EFF_CD8_TCELL_UP	Mesd	Guf1	Prkar2A	Eppk1	Aim2	Cplane2	Tbc1D32	Cdh1	Rnaseh2B	Crtam	Cenpi	Reep1	Rflnb	Slc15A2	Nup93	Setd2	Thumpd2	Gys1	Rassf3	Sptlc1	Irx3	Noa1	Fahd1	Eps8L1	Gtf2A2	Hcrtr2	Aldh7A1	Etv5	B3Galnt2	Ube2L6	Tufm	Sfrp4	Lhpp	Als2Cl	Pecam1	Parp8	Myc	Htra4	Entpd6	Dll4	Vipr1	Cog7	Mgst2	Senp8	C16Orf71	Pfkfb2	Dsg2	Stxbp4	Cd5
ImmSig_GSE15750_WT_VS_TRAF6KO_DAY6_EFF_CD8_TCELL_DN	Pdcd4	Cdh1	Twist2	Rc3H2	Ccdc71	Tbx4	Clip4	Clpx	Kiaa1211	Casp7	Arsi	Rhot1	Npc1L1	Cpb1	Defb119	Suz12	Slf2	Rilpl2	Pkp3	Dnah5	Hmox2	Dmkn	Ptp4A2	Ppp1R13L	Foxl1	Il2Rg	Rcl1	Usp49	Senp2	Med14	Lmcd1	Smco2	Lrit1	Depp1	Tcap	Cttnbp2	Nrp1	Ninj2	Ube2D1	Tns1	Banf2	Xrn2	Klf11	Nlrp14	Col22A1	Ikzf2	Tm9Sf3	Dnajc11	Lrpprc
ImmSig_GSE15750_WT_VS_TRAF6KO_DAY6_EFF_CD8_TCELL_UP	Abhd12	Glb1	Tmem267	Slc15A2	Mmp11	Lamb1	B3Galt4	Znf394	Tmem19	Pcdhb15	Siah2	Cdyl2	Metap1	Dnajc15	Fam241B	Eif5B	Atraid	Ifi35	Tanc1	Ddx4	Agl	Dus3L	Col4A3Bp	Swsap1	Syt6	P2Ry12	Gpld1	Washc1	Gstk1	Anapc7	Hvcn1	Znrd2	Ccdc130	Ccdc73	Tgm2	Ccdc51	Capn3	Cradd	Eif3G	Cyp17A1	Tspo	C2Orf76	Ddhd1	Nup50	Zswim7	Plekhg6	Elp1	Galm	Bysl
ImmSig_GSE15930_NAIVE_VS_24H_IN_VITRO_STIM_CD8_TCELL_DN	Riox2	Rcc1	Rcn2	Cenpk	Xcl1	Timm9	Arl2	Prep	Nbn	Cyb5B	Wdr43	Haspin	Pomp	Zdhhc16	Cherp	Ino80E	Acot7	Pds5B	Psmd12	Crtap	Ctps1	Lgals3	Hras	Pgam1	Tgds	Enoph1	Rbpj	Ifi30	Mrpl17	Tnf	Jmjd6	Cd200	Hk2	Rad50	Noct	Mrps22	Dtd2	Syngr2	Ndufaf4	Trim37	Tamm41	Gfm1	Birc5	Mrto4	Carm1	Rpl7L1	Rfc5	Msmo1	Thap7
ImmSig_GSE15930_NAIVE_VS_24H_IN_VITRO_STIM_CD8_TCELL_UP	Wnt7B	Fgd3	Retreg2	Cd79B	Mest	Sqor	Timp2	Sec11C	Tcn2	Prcc	Eif2Ak2	Il3Ra	Ncoa3	Mroh1	Mx1	Wbp1	Papss2	Ccdc152	Hcfc1R1	Sppl2B	Cd1D	Pkd1	Rpl12	Tcf20	Adgrg3	Col6A2	Ctnnal1	Lhcgr	Pomc	Elmod3	Sema4F	Surf4	Map1Lc3A	Cyth3	Pi4K2A	Trafd1	Nedd4L	Hoxa3	Naga	Tfpi2	Necap1	Lalba	Mcoln2	Myl6	Rbm4B	Cntrl	Diaph1	Traf2	Rcvrn
ImmSig_GSE15930_NAIVE_VS_24H_IN_VITRO_STIM_IL12_CD8_TCELL_DN	Rcc1	Riox2	Xcl1	Cenpk	Mest	Arl2	Prep	Timm9	Rcn2	Nbn	Pomp	Cyb5B	Lgals3	Wdr43	Cherp	Rbpj	Zdhhc16	Ino80E	Acot7	Hras	Ctps1	Crtap	Ifi30	Gadd45G	Enoph1	Tgds	Jmjd6	Haspin	Hk2	Psmd12	Rad50	Pgam1	Noct	Syngr2	Mrpl17	Pds5B	Cd200	Carm1	Ndufaf4	Mrps22	Mrto4	Plp2	Msmo1	Birc5	Tamm41	Polr1A	Trim37	Mogs	Csnk2A2
ImmSig_GSE15930_NAIVE_VS_24H_IN_VITRO_STIM_IL12_CD8_TCELL_UP	Wnt7B	Retreg2	Cd79B	Fgd3	Sec11C	Ncoa3	Il3Ra	Timp2	Col6A2	Rpl12	Eif2Ak2	Wbp1	Tcn2	Sqor	Mx1	Cd1D	Cyth3	Mcoln2	Hcfc1R1	Elmod3	Prcc	Adgrg3	Lhcgr	Ctnnal1	Pkd1	Mroh1	Ccdc152	Exoc7	Myl6	Nedd4L	Necap1	Lalba	Rpl37A	Pi4K2A	Surf4	Insm1	Trafd1	Tcf20	Pomc	Map1Lc3A	Scel	Pcsk7	Siah1	Rbm4B	Cntrl	Unc119	Traf2	Sema4F	B4Galt1
ImmSig_GSE15930_NAIVE_VS_24H_IN_VITRO_STIM_INFAB_CD8_TCELL_DN	Riox2	Rcc1	Xcl1	Cenpk	Arl2	Timm9	Prep	Rcn2	Nbn	Wdr43	Cyb5B	Eif2Ak2	Cherp	Pomp	Haspin	Zdhhc16	Acot7	Ino80E	Ctps1	Tgds	Pds5B	Crtap	Enoph1	Hras	Ifi30	Psmd12	Jmjd6	Rad50	Pgam1	Syngr2	Hk2	Rbpj	Mest	Mrpl17	Noct	Mrps22	Tnf	Gfm1	Mrto4	Cd200	Tamm41	Carm1	Polr1A	Ndufaf4	Msmo1	Trim37	Birc5	Thap7	Gzmb
ImmSig_GSE15930_NAIVE_VS_24H_IN_VITRO_STIM_INFAB_CD8_TCELL_UP	Fgd3	Retreg2	Prcc	Sqor	Cd79B	Timp2	Sec11C	Ncoa3	Lalba	Rpl12	Il3Ra	Mroh1	Hcfc1R1	Tcn2	Adgrg3	Pkd1	Cd1D	Col6A2	Elmod3	Wbp1	Sema4F	Prdm5	Mcoln2	Ctnnal1	Sppl2B	Surf4	Pomc	Insm1	Myl6	Lhcgr	Papss2	Map1Lc3A	Rbm4B	Ccdc152	Nedd4L	Necap1	Cyth3	Naga	Unc119	Rcvrn	Exoc7	Slfn12	Atp9A	Tcf20	Hoxa3	Pcsk7	Mx1	B4Galt1	Mtfr1L
ImmSig_GSE15930_NAIVE_VS_48H_IN_VITRO_STIM_CD8_TCELL_DN	Nup62	Litaf	Prdx2	Atp5If1	Tmem208	Prelid1	Stoml2	Ccnf	Prc1	Nop16	Ect2	Fam98A	Ndufa8	Hspd1	Gspt1	Mrpl35	Gpn2	Pgrmc1	Ahcy	Cops7A	Lrrc59	Kpna2	Etf1	Eif3B	Pdcl3	Ube2M	Eif2B1	Acp1	Topbp1	Metap1	Nans	Psmd7	Bsg	Eif2B5	Aldoa	Sec23B	Dpp3	Dtl	Arl5A	Cdc6	Gart	Mrpl11	Gars	Ss18L2	H2Afx	Pgk1	Drg1	Nutf2	Hnrnpll
ImmSig_GSE15930_NAIVE_VS_48H_IN_VITRO_STIM_CD8_TCELL_UP	Adgrl1	Slco3A1	Dtx1	Kit	Plekha5	Jarid2	Abca1	Sh3Gl1	Grem2	Efnb2	Nr1D2	Il27Ra	Nap1L2	Tpt1	Cnga2	Cwc22	Msl2	Tnnc2	Rab33B	Slc12A7	Gabbr1	Cntn3	Rps6Ka2	Frat1	Galnt10	Dkk3	Col14A1	Bcl3	Klf2	Grik1	Stat5A	Phc1	Usp18	Siah1	Tanc1	Nedd4L	Bpifa2	Nqo1	Kcnq1	Polg2	Gcsam	Map4K3	Clcn7	Slc7A11	Abcc5	Coq10A	Trim13	St5	Eef1A2
ImmSig_GSE15930_NAIVE_VS_48H_IN_VITRO_STIM_IFNAB_CD8_TCELL_DN	Sf3A1	Ugdh	Drg1	Ruvbl2	Hcfc1	Fubp1	Wdr61	Atp5If1	Ndufs5	Ankrd40	Hmgn5	Marcksl1	Cenpc	Psmc1	Slc25A17	Clpp	Farsa	Arl5A	Ccnc	Cfap20	Fdx1	Bcat1	Rprd1B	Mrpl44	Mrps2	Unc119B	Lman1	Vcl	Gabarapl1	Znhit1	Sqle	Rsph3	Pgm1	Yars	Pitpnb	Metap1	Ndufa8	Uqcc2	Bsg	Mrpl12	Clcn3	Elof1	Pck2	Ss18L2	Prdx2	Hmgcr	Adprm	Tfam	Ptger2
ImmSig_GSE15930_NAIVE_VS_48H_IN_VITRO_STIM_IFNAB_CD8_TCELL_UP	Psap	Map4K3	Hint2	Kif3C	App	F2Rl1	Sema4A	St3Gal1	Bmp6	Rps6Ka2	Frmd8	Zyg11B	Coq10A	Mknk1	Kit	Dct	Tgfb3	Vipr1	Krt1	Sh3Bp1	Adrb2	Sh3Gl1	Synrg	Hnf1A	Stat5A	Sgpl1	Ap1B1	Nqo1	Notch3	Kiaa0319L	Stk24	Map7	Map1Lc3A	Tanc1	Pak4	Zfhx3	Clps	Pea15	Ercc2	Ing4	Mcoln2	Rfx2	Phrf1	Matk	Mfge8	Sumo2P7	Polg2	Grem2	Gria3
ImmSig_GSE15930_NAIVE_VS_48H_IN_VITRO_STIM_IL12_CD8_TCELL_DN	Nup62	Farsa	Hopx	Wdr61	Tars	Cfap20	Tmem223	Mrpl44	Prdx4	Gpd2	Rrm1	Coq7	Bcat1	Erg28	Ifrd2	Ddx1	Lman1	Cdc7	Cul2	Slc30A4	Bsg	Psmd1	Kpna3	Gk	Pgm1	Ac005954.1	Mesd	Mcm7	Desi1	Gpn2	Lig1	Uqcr11	Hmgcr	Gabarapl1	Polr2I	Exosc7	Dtl	Dpy30	Nup93	Alas1	Ube2M	Hdlbp	Prdx2	Ncbp2	Gcsh	Marcksl1	Mrpl36	Sar1B	C1Orf174
ImmSig_GSE15930_NAIVE_VS_48H_IN_VITRO_STIM_IL12_CD8_TCELL_UP	Zyg11B	Rae1	Rfx2	Slco3A1	Arid3B	Pcdha10	Diaph1	Nr1D2	Sh3Gl1	Lipa	Rab33B	Cwc22	Rpl12	Phf1	Bloc1S1	Rcvrn	Siah1	Gucy2D	Adgrl1	Dao	Bsdc1	Psap	Flt3Lg	Pi4K2A	Eef1A2	Hint2	Znf292	Nedd4L	Pea15	Gcg	Mbtd1	Tbc1D20	B4Galt1	Mfge8	Dvl1	Klhl21	Itgb3	Map1Lc3A	Kiaa0319L	Retreg2	Pip5K1A	Abcd1	Usp25	Rgs3	Qsox1	Brwd3	Akap2	Bpifa2	Trim13
ImmSig_GSE15930_NAIVE_VS_72H_IN_VITRO_STIM_CD8_TCELL_DN	Il3Ra	Prep	Lgals3	Cenpk	Pds5B	Riox2	Cmpk2	Msmo1	Acot7	Elmod3	Zdhhc16	Rnh1	Anxa2	Lxn	Plp2	Pomp	Xcl1	Rnf14	Birc5	Dhcr7	Tgds	Haspin	Rad50	Decr1	Dtd2	Rcn2	Ifi30	Pgam1	Crtap	Glrx	Mcoln2	Rbpj	Tacc3	Blmh	S100A6	Csnk2A2	Gzmb	Fdft1	Cd200	Ckap5	Mki67	Nbn	Acot8	Ddx52	Dck	Brca1	Fdps	Idi1	Rfc5
ImmSig_GSE15930_NAIVE_VS_72H_IN_VITRO_STIM_CD8_TCELL_UP	Fgd3	Prcc	Sppl2B	Ncoa3	Dusp12	Sub1	Wdr43	Rpl12	Adgrg3	Mx1	Ube2E3	Klhl21	Zpr1	Necap1	Retreg2	Rpl37A	Ctnnal1	Ercc2	Lalba	Insm1	Nedd4L	Timp2	Traf2	Pi4K2A	Pkd1	Cltb	Hes2	Lhcgr	Ccdc152	Bmp2K	Papss2	Pgk2	Rbm4B	Tnf	Zdhhc5	Akap7	Rab17	Myl6	Col6A2	Adrb2	Slfn12	Hgf	Tcf20	Jmjd6	Rcvrn	Dlx1	Rrp9	Stk40	Tlr7
ImmSig_GSE15930_NAIVE_VS_72H_IN_VITRO_STIM_IFNAB_CD8_TCELL_DN	Cmpk2	Cenpk	Pds5B	Prep	Lgals3	Eif2Ak2	Arl2	Xcl1	Nbn	Rad50	Riox2	Zdhhc16	Acot7	Msmo1	Rbpj	Pgam1	Anxa2	Lxn	Tgds	Haspin	Rnh1	Plp2	Jmjd6	Hk2	Dtd2	Dhcr7	Gzmb	Cyb5B	Decr1	Timm9	Rnf14	Elmod3	Tpi1	Rcn2	Ifi30	Pomp	Birc5	Brca1	Fam162A	Cd200	Mt2A	Mrps22	Csnk2A2	Slc37A4	Ckap5	Psmd12	Il3Ra	Fdft1	Tacc3
ImmSig_GSE15930_NAIVE_VS_72H_IN_VITRO_STIM_IFNAB_CD8_TCELL_UP	Mest	Fgd3	Sppl2B	Cd79B	Sub1	Klhl21	Timp2	Ncoa3	Retreg2	Ube2E3	Adgrg3	Lalba	Necap1	Tcf20	Prcc	Col6A2	Dusp12	Insm1	Cltb	Ctnnal1	Nedd4L	Pkd1	Ccdc152	Sec11C	Pomc	Rpl37A	Pcsk7	Hes2	Papss2	Siah1	Cd1D	Dffa	Sh2B3	Mtfr1L	Lhcgr	Rbm4B	Ercc2	Tcea2	Wbp1	Tnf	Akap7	Akirin1	Arid3B	Myl6	Stk40	Actr1B	Neurl4	Arhgef7	Surf4
ImmSig_GSE15930_NAIVE_VS_72H_IN_VITRO_STIM_IL12_CD8_TCELL_DN	Mest	Prep	Arl2	Lgals3	Rbpj	Rnh1	Jmjd6	Cenpk	Xcl1	Pgam1	Anxa2	Acot7	Lxn	Msmo1	Ccr5	Riox2	Gadd45G	Hk2	Plp2	Tgds	Elmod3	Crtap	Il3Ra	Dhcr7	Zdhhc16	Rnf14	Mt2A	Gzmb	Dtd2	Rad50	Pomp	Fam162A	Tpi1	Slc37A4	S100A6	Smpd1	Galk1	Pafah1B3	Cyb5B	Decr1	Fdft1	Noct	Nbn	Fdps	Cars	Agl	Ptgr1	Hcfc1R1	Csnk2A2
ImmSig_GSE15930_NAIVE_VS_72H_IN_VITRO_STIM_IL12_CD8_TCELL_UP	Sppl2B	Wnt7B	Cd79B	Wdr43	Ncoa3	Retreg2	Fgd3	Rpl12	Timp2	Mx1	Ercc2	Pi4K2A	Pkd1	Ccdc152	Ube2E3	Dusp12	Recql	Klhl21	Cd1D	Rpl37A	Eif2Ak2	Prcc	Insm1	Ctnnal1	Hgf	Pcsk7	Sh2B3	Tcf20	Nedd4L	Siah1	Lalba	Rbm4B	Sec11C	Gbf1	Ndufaf4	Akap7	Col6A2	Usp21	Cltb	Lhcgr	Mettl1	Hyou1	Atp9A	Sub1	Mtrex	Zkscan1	Ddx24	Necap1	Adgrg3
ImmSig_GSE15930_NAIVE_VS_72H_IN_VITRO_STIM_TRICHOSTATINA_CD8_TCELL_DN	Xcl1	Mest	Cenpk	Prep	Arl2	Gadd45G	Acot7	Ifi30	Pomp	Lgals3	Ptgr1	Rcn2	Cherp	Zdhhc16	Rcc1	Timm9	Rbpj	Msmo1	Ccr5	Pgam1	Tgds	C8Orf37	Crtap	Plp2	Gzmb	Cdkn2Aipnl	Ift27	Dhcr7	Unc119	Ino80E	Taf11	Birc5	Glrx	Mcm2	Tnf	Hk2	Haspin	Rnf14	Syngr2	Tamm41	Psmd12	Blmh	Rad50	Il3Ra	Noct	Siva1	Dctpp1	Rnh1	Tacc3
ImmSig_GSE15930_NAIVE_VS_72H_IN_VITRO_STIM_TRICHOSTATINA_CD8_TCELL_UP	Fgd3	Retreg2	Wnt7B	Ncoa3	Rpl12	Acot8	Timp2	Mx1	Thap7	Cd79B	Ubxn6	Rpl37A	Eif2Ak2	Papss2	Pomc	Adgrg3	Necap1	Zpr1	Klhl21	Rbm4B	Zkscan1	Cd1D	Pkd1	Nr2C1	Reck	Traf2	Trafd1	St3Gal1	Cntrl	Yju2	Siah1	Azi2	Mcoln2	Exoc7	Pcsk7	Cfh	Tcn2	Recql	Rae1	Dvl1	F3	Mtfr1L	Hcfc1R1	Btc	Cltb	Nedd4L	Abcg1	Rab33B	Zdhhc5
ImmSig_GSE15930_STIM_VS_STIM_AND_IFNAB_24H_CD8_T_CELL_DN	Apba2	Znf574	Znhit3	Zdhhc9	Xcr1	Wnt10B	Vapa	Ufd1	Tusc2	Tulp3	Ttf1	Tsfm	Trhr	Tpbg	Emc4	Tmem30B	Tmem159	Tigd5	Thoc7	Thbs3	Thap7	Tfeb	Tekt2	Tbpl1	Tbc1D23	Taldo1	Syt7	Syngr2	Swap70	Stx2	Srpk1	Srms	Spata5	Son	Snx2	Slc6A6	Slc38A4	Slc35A2	Slc30A1	Slc25A28	Slc22A12	Slc20A1	Sirt2	Sftpc	45173	45179	Senp6	Sema6C	Sec23A
ImmSig_GSE15930_STIM_VS_STIM_AND_IFNAB_24H_CD8_T_CELL_UP	Acvrl1	Adamdec1	Adamts1	Akirin2	Ankrd10	Ankzf1	Anln	Apbb1Ip	Arap3	Arf1	Arg1	Arl2	Arpc5L	Arx	Asah1	Atf2	Atp5F1A	Atp6V1B2	Atp6V1H	Axin1	B3Gat3	Baiap2	Barx1	Bmp2K	Bmp8A	Brd7	Bud31	Myrf	Glmp	Bpifa2	Abracl	Tdrp	Tmem245	Cacna1H	Cd3E	Cd40Lg	Cdh13	Cdon	Cdr2L	Cenpa	Chpt1	Cisd1	Clcnkb	Clec4D	Clgn	Clock	Cnn2	Cnp	Cope
ImmSig_GSE15930_STIM_VS_STIM_AND_IFNAB_48H_CD8_T_CELL_DN	Rsad2	Ifit1B	Mov10	Lgals9B	Eif2Ak2	Trim21	Usp18	Slco3A1	Isg15	Usp25	Trafd1	Lgals3Bp	Sfxn2	Daxx	Cmpk2	Ifih1	Isg20	Slfn12L	Mx2	Adar	Lrba	Ifi35	Gtf2F2	Irf7	Ifitm3	Gzmb	Ppa1	Gng12	Mtmr7	Mx1	Irf9	Plac8	Abca1	Adprm	Hla-C	Mme	Uba7	Edem3	Ercc4	Atp13A1	Irgm	Serpinb9	Spats2	Psmd1	Tmem165	Hla-B	Cox18	Cmtr1	Phospho2
ImmSig_GSE15930_STIM_VS_STIM_AND_IFNAB_48H_CD8_T_CELL_UP	Nrp1	Fam107B	Trpv2	Rgs10	Pros1	Oxct1	Spa17	Hsd17B10	Itm2A	Tspan32	Capg	Rmnd5A	Frmd8	Synpo	Vps26C	Ephx1	Apcdd1	Pigx	Dap	Sun2	Lmnb1	Hnrnpm	Cmtm3	Brk1	Cd9	Fxyd5	Ocel1	Arhgdib	S1Pr4	Zap70	Hpcal1	Pomp	Mcm5	45175	Bud31	Tnnt1	Cacul1	Myb	C12Orf57	Dgka	S100Pbp	Tmem50B	Pld3	Ctdsp2	Map1Lc3B	Rac2	Arpc3	Casp7	Spata13
ImmSig_GSE15930_STIM_VS_STIM_AND_IFNAB_72H_CD8_T_CELL_DN	Atn1	Znhit3	Znf274	Wdhd1	Vmp1	Vegfa	Vapa	Utp3	Ube2S	Uba7	Tulp3	Ttk	Emc2	Tsr1	Tsfm	Tnfrsf9	Tirap	Thap7	Tcea1	Tbrg4	Tbpl1	Tbc1D24	Tagln2	Syngr2	Srpk1	Spice1	Spata5	Spag5	Smarcb1	Smap1	Smad2	Slu7	Slc6A6	Slc35A2	Slc30A1	Slc25A4	Slc22A6	Slc22A12	Siglec1	Sh3Bgr	Sertad1	Serpine2	45176	45179	Sephs2	Senp6	Selenok	Scamp1	Saa1
ImmSig_GSE15930_STIM_VS_STIM_AND_IFNAB_72H_CD8_T_CELL_UP	Aco1	Adh1C	Adora2A	Adrb3	Aire	Ambn	Amh	Ankrd10	Ankrd13A	Ankzf1	Apba2	Apbb1Ip	Arf5	Arg1	Asf1B	Atp5Pf	Atp6Ap1	Atxn1	Atxn7L3	Axin1	B3Gat3	B4Galnt1	Barx1	Baz2A	Blk	Bmp15	Bud31	Myrf	Bpifa2	Abracl	Tdrp	Ca3	Cacna1H	Calcb	Calcrl	Cat	Cbfa2T3	Mcur1	Cckbr	Cd14	Cdh13	Cdkn1B	Cdkn2D	Cidec	Clec4D	Clock	Cnn2	Coasy	Col8A1
ImmSig_GSE15930_STIM_VS_STIM_AND_IL12_24H_CD8_T_CELL_DN	Ccdc6	Znhit3	Znf574	Znf444	Znf23	Zdhhc9	Ufd1	Ube2K	Uba7	Tusc2	Ttf1	Trhr	Tpbg	Tnfrsf1A	Thoc7	Thbs3	Tfeb	Tex264	Tbc1D23	Syt7	Syngr2	Stx2	Srms	Spata5	Slc44A4	Slc38A4	Slc35A2	Slc30A1	Slc25A3	Slc23A2	Slc22A6	Slc22A12	Sirt2	Sftpc	Sema6C	Sec23A	Sec22B	Sdsl	Scx	Sar1A	Saa4	Ryr3	Ryk	Rundc3A	Rtn1	Rps6Ka4	Robo3	Rgs4	Rfk
ImmSig_GSE15930_STIM_VS_STIM_AND_IL12_24H_CD8_T_CELL_UP	Ace	Acrv1	Adamdec1	Adamts1	Akap8	Amot	Ankrd13A	Anln	Arap3	Arf1	Arl2	Arpc5L	Asah1	Asf1B	Atf2	Atp5Pf	Atp6V1B2	B3Gat3	B4Galnt1	Barx1	Bmp2K	Brd7	Btf3L4	Glmp	Abracl	Saysd1	Fmc1	Tdrp	Tmem245	C9Orf78	Camk2D	Cbr1	Ccdc130	Ccdc58	Cckar	Cd3E	Cd70	Cdca5	Cdon	Cdr2L	Cish	Clcnkb	Cldn5	Cnp	Coasy	Copa	Cope	Coq9	Crp
ImmSig_GSE15930_STIM_VS_STIM_AND_IL12_48H_CD8_T_CELL_DN	Tmem159	Ifitm3	Fah	Faslg	Ankrd28	Crabp2	Ccr2	Mt3	Chd7	Hopx	Ccr5	Spats2	Prnp	Pla2G12A	Ccnd3	Emp1	P2Rx4	Il1Rl1	Furin	Ercc4	Kit	Sirt2	Gem	Ifng	Casp6	Yipf4	Cytip	Klf7	Prf1	Acsl1	Selp	Il18R1	Prdm1	Arl5A	Gpn2	Lrba	Alad	Usp18	Crybg1	Atp13A2	Rrad	Bcl3	Tnfsf10	Cisd1	Traf4	Ssrp1	Nkain1	Oat	Ddx17
ImmSig_GSE15930_STIM_VS_STIM_AND_IL12_48H_CD8_T_CELL_UP	Slfn12L	Psme2	Itm2A	Lta4H	Ephx1	Pros1	Mbtd1	Synpo	Capg	Tsc22D4	Lclat1	Rgs10	Nfatc1	Esyt1	Dgka	Casp7	Chchd10	Hmces	45175	Stard3	Ccnd2	Tspan32	Saraf	Rela	Ccndbp1	Oxct1	Hpcal1	Tmc6	Vps53	Hdac1	Rere	Cdkn1B	Isyna1	Rps5	Btk	Clcn4	Ccl25	Use1	Tcf7	S1Pr4	Rnaset2	Irf9	Cfh	Phc2	Hist3H3	Mov10	Zfpm1	Marcksl1	Icam2
ImmSig_GSE15930_STIM_VS_STIM_AND_IL12_72H_CD8_T_CELL_DN	Ankzf1	Znf444	Znf274	Znf23	Zscan26	Zdhhc9	Ywhab	Wwp2	Wnt10B	Vegfa	Vapa	Utp3	Ube2A	Tuba8	Tspan5	Tsfm	Emc4	Tirap	Timm8A	Thumpd1	Thap7	Tfeb	Tcea1	Tbc1D24	Tagln2	Syt7	Swap70	Srpk1	Snx21	Snx2	Snrnp25	Smarcb1	Smap1	Slc44A4	Slc38A4	Slc35A2	Slc25A4	Slc25A3	Slc22A5	Six5	Sirt2	Siglec1	Shf	Sh3Bgr	Sftpc	Msrb1	45171	Senp6	Sema6C
ImmSig_GSE15930_STIM_VS_STIM_AND_IL12_72H_CD8_T_CELL_UP	Ankrd10	Ankrd13A	Anln	Apbb1Ip	Asf1B	Atf2	Atg13	Atp5F1A	Atp5Pf	Atp6Ap2	Atxn1	Atxn2	Atxn7L3	Axin1	B4Galnt1	Bmp15	Brd7	Bud31	Kansl2	Glmp	Abracl	C6Orf62	Saysd1	Cacna1H	Calcb	Capza2	Cbfa2T3	Cbr1	Mcur1	Ccr6	Cd14	Celf1	Cfi	Chpt1	Clec4D	Clgn	Clock	Clptm1L	Cnn2	Copa	Copz1	Crebbp	Crp	Csrp1	Ctsc	Dab1	Dcaf13	Ddx39B	Dek
ImmSig_GSE15930_STIM_VS_STIM_AND_TRICHOSTATINA_24H_CD8_T_CELL_DN	Znf638	Znf274	Zscan26	Wdr46	Wdhd1	Vmp1	Vegfa	Vapa	Ube2S	Ube2N	Ube2A	Uba7	Tysnd1	Ttk	Tsr1	Tspan5	Tsfm	Tpt1	Tprg1L	Tnfrsf9	Tm9Sf2	Timm8A	Thap7	Tekt2	Tcea1	Tank	Syt7	Synrg	Syngr2	Swap70	Srsf9	Spin1	Spice1	Spata5	Spata13	Sp3	Son	Snx2	Smarcb1	Smap1	Smad2	Slu7	Slmap	Slc38A4	Slc25A28	Slc20A1	Six5	Sgpp1	Msrb1
ImmSig_GSE15930_STIM_VS_STIM_AND_TRICHOSTATINA_24H_CD8_T_CELL_UP	Aco1	Acvrl1	Adam9	Adamts1	Aff4	Aire	Ambn	Amot	Ankzf1	Apba2	Aqp2	Arf5	Arfgap3	Arg1	Arpc5L	Arx	Asf1B	Atn1	Atp6Ap1	Atp6V1B2	Barx1	Blk	Bmp15	Bmp2K	Bmp8A	Bpifa2	Fmc1	Calcb	Calcrl	Cbfa2T3	Ackr2	Mcur1	Cckbr	Ccr6	Cd14	Cd40Lg	Cdh13	Cdkn1B	Celf1	Cenpa	Cfi	Cidec	Cisd1	Clcnkb	Clgn	Cln3	Cnn2	Cnp	Col8A1
ImmSig_GSE15930_STIM_VS_STIM_AND_TRICHOSTATINA_48H_CD8_T_CELL_DN	Psme2	Ifit1B	Mov10	Hla-C	Cmpk2	Daxx	Lgals9B	Edem3	Rsad2	Tapbp	Lgals3Bp	Slfn12L	Ifih1	Usp25	Adar	Irf7	Mx2	Ifi27L2	Tap1	Laptm4B	Trim21	Eif2Ak2	Cers2	Skil	Ccndbp1	Sec23A	Ifi35	Atp13A1	Fastkd5	Gng12	Uba7	Pcdha12	Isg15	Pelo	Isg20	Mat2A	Noc4L	Irf9	Irgm	Trafd1	Il15Ra	Psme1	Stard3	Shisa5	B3Gnt2	Tor1Aip2	Lclat1	Sft2D1	Hmgn5
ImmSig_GSE15930_STIM_VS_STIM_AND_TRICHOSTATINA_48H_CD8_T_CELL_UP	S100A6	Il18R1	Pld3	Rac2	Tax1Bp1	Mt3	Ccr2	Ccr5	Sirt2	Cd38	S100Pbp	Pqbp1	Lgals3	Acsl1	Atp6V0A2	Serbp1	Cds2	Prnp	Ssr3	Stx7	Tmem159	Csde1	Crabp2	Kit	Myo1F	Chd7	P2Rx4	S100A11	Gcnt1	Furin	Gimap4	Casp6	Ahr	Ifng	Adora2A	Ube2L3	Cbx6	Il1Rl1	Tacstd2	Pla2G12A	Arf1	Usp9X	Alad	Cdadc1	Cndp2	Nid2	Stat5A	Dstn	Ccnd3
ImmSig_GSE15930_STIM_VS_STIM_AND_TRICHOSTATINA_72H_CD8_T_CELL_DN	Mrpl45	Znhit3	Znf444	Znf23	Wdr46	Vegfa	Vax2	Utp3	Usp5	Ufd1	Ube2N	Ube2K	Tysnd1	Tusc2	Tulp3	Emc2	Tsfm	Tnfrsf1A	Emc4	Tmem50B	Tmem30B	Tmem14C	Emc3	Timm8A	Tigd5	Thbs3	Tfeb	Tex2	Tekt2	Tead4	Tbrg4	Tbc1D24	Taldo1	Syt7	Syngr2	Srsf9	Srms	Spata5	Snx21	Snrnp25	Smad2	Slc6A6	Slc38A4	Slc22A6	Slc22A5	Slc22A12	Slc20A1	Sipa1L2	Siglec1
ImmSig_GSE15930_STIM_VS_STIM_AND_TRICHOSTATINA_72H_CD8_T_CELL_UP	Adamdec1	Adora2A	Ankrd10	Ankzf1	Anln	Apbb1Ip	Arf5	Asah1	Atf2	Atg13	Atp5Pf	Atp6Ap1	Atxn2	B3Gat3	Barx1	Prxl2A	Dtd2	Glmp	Tmem230	Abracl	C6Orf62	Tdrp	Cacna1H	Calcb	Capza2	Cbfa2T3	Ccdc130	Ccdc6	Cd3E	Cdkn1B	Cdkn2D	Cdon	Cdv3	Cenpa	Chpt1	Clgn	Cln3	Cnn2	Cope	Crebbp	Crisp3	Crp	Ctnna2	Cuedc2	Cyp4A22	Ddx52	Diaph1	Dmrtb1	Dnaja1
ImmSig_GSE16522_ANTI_CD3CD28_STIM_VS_UNSTIM_MEMORY_CD8_TCELL_DN	Pink1	Sdccag8	Prkaca	Tmem8A	Rab3D	Dgcr6	Sec11C	Vamp3	N4Bp2L1	Smarcd2	Cradd	Ca5B	Tmem14A	Phyh	Hyi	Dtd1	Mtmr1	Ubac1	Prr13	Sdhb	Fbxo4	Pxk	Flywch1	Cul3	Arl2Bp	Gab3	Ndufb7	Ssh3	Bivm	Golga1	Chid1	Lsm5	Ndufa13	Pura	Ids	Abhd17A	Cd37	Gdpd1	Ctss	Ttc32	Ankrd44	Senp7	Sh3Bp1	Fnta	Smim11A	Gbp7	Lrpap1	Swi5	Rinl
ImmSig_GSE16522_ANTI_CD3CD28_STIM_VS_UNSTIM_MEMORY_CD8_TCELL_UP	Tbl1X	Srgap3	Ksr1	Mpp6	Ndst2	Wapl	Enc1	Plcxd2	Wfs1	Pqlc1	Stat5B	Alox12	Lsm1	Txnl1	Phf10	Cgnl1	Jak2	Clcf1	Adat2	Rc3H1	Scn1B	Cog2	Il10	Bfsp1	Cass4	Adh4	Stk38L	Znf655	Fam107B	Znf286A	Psmc6	Sphk1	Kdm1A	Psmd5	Cdk5R1	Atf7	Nfix	Gmps	Ube3C	Slc25A25	Pdcd2	Utp14A	Ppp2R3A	Sptb	Gls2	Rpn1	Hnrnpll	Klrg2	Phox2B
ImmSig_GSE16522_ANTI_CD3CD28_STIM_VS_UNSTIM_NAIVE_CD8_TCELL_DN	Csk	Akap14	Mri1	C1Orf21	Cc2D2A	Tap2	Csnk1G2	C2Cd5	Bcl2L11	Ptpn9	Fgfr1Op2	Cfl1	Hectd3	Pdia4	Ap5M1	Dck	Nsf	Hsd17B4	Chrna5	Limk1	Vps37B	Rasip1	Rasal3	Eif2Ak3	Abhd17A	Gpm6A	Abhd8	Ndrg2	Gen1	Cbx5	Trappc9	Ppp3Ca	Ly6E	Fkbp3	Atad2	Tcta	Usp18	Kcnab2	Il10Ra	Gpn2	Galnt2	Smap2	Stag1	Banp	Sptbn1	Scaper	Rpgr	Esm1	Vgll4
ImmSig_GSE16522_ANTI_CD3CD28_STIM_VS_UNSTIM_NAIVE_CD8_TCELL_UP	Tlr2	Cdkn1B	Spats2L	Vstm4	Nars	Znf296	Crlf2	Dnajc7	Cfp	Mid1Ip1	Hax1	Arhgap35	Inhba	Eras	Cops2	Nip7	Cxcl16	Atxn3	Slu7	Myo9A	Ube2G1	Bcat1	Nup43	Klhdc3	Spryd4	Coq10B	Maco1	Sag	Snapc2	Purb	Ido1	Atp1B1	Got1	Chrne	Insig1	Tent2	Rnf4	Plk2	Nhej1	Wdr61	Zwint	Ctps1	Fgb	Nfe2	C4Orf17	Hagh	Slc15A1	Rwdd4	Rorc
ImmSig_GSE16522_MEMORY_VS_NAIVE_ANTI_CD3CD28_STIM_CD8_TCELL_DN	Utp3	Itgb7	Egln3	Zdhhc22	Ints11	Ac004551.1	Nrgn	Treml2	Gstt2	Prdx1	Ptgfrn	Cd200	Agpat3	Irgm	Tnfrsf18	Tlcd1	Dcaf1	Cd8A	Plk2	C5Orf34	Gnb5	Vstm4	Plcg1	Ctss	Gprasp2	Idh2	Hspb11	Map4K1	Cnn3	Hnrnpa1	Eif3C	Abca3	Il18Bp	Slamf1	Cxxc5	Cd247	Gbp2	Chchd10	Pdzk1Ip1	Slc29A1	Bms1	Sf3A3	Oaf	Col22A1	Trib2	Ccnd2	Smpdl3A	Pdcd1	Dhx34
ImmSig_GSE16522_MEMORY_VS_NAIVE_ANTI_CD3CD28_STIM_CD8_TCELL_UP	Pbx3	Osbpl5	Glud1	Slc25A16	Epas1	Fzd6	Ap5M1	Selenon	Fundc1	Slc16A6	Rnasel	Trmt2B	Hs3St3B1	Slc51B	Ocrl	Asnsd1	Slc9A9	Micu1	Rhob	Kif16B	Lamb3	Smox	Klhl30	Areg	Agpat2	Chic2	Itfg1	Hectd3	Tmem171	Acd	Tgds	Klrg1	C2Cd5	Pex2	Zfp64	Rbms2	Gimap8	Cd37	Tnrc6C	Bmpr1A	Actg1	Ebag9	Sumf1	Kctd14	Adap1	Map4K5	Scoc	Nipa2	Bloc1S5
ImmSig_GSE16522_MEMORY_VS_NAIVE_CD8_TCELL_DN	Ptprk	S100A5	Il1A	Cnr1	Cd160	Cdyl2	Map3K5	Sltm	Zmpste24	Rad9B	Insyn2A	Lrch1	Meis3	Adam10	Rbbp7	Psph	Etv6	Ralgds	Garnl3	Zmym1	Al121768.1	Asxl1	Dhx34	Pdcd2	Nckipsd	Ncf1	Il1R2	Ppp1Cb	Sphk1	Snx11	Ac005255.1	Krtap7-1	Ac087651.1	Cnot11	Pdzk1Ip1	Bcl9	Dsp	F3	Vps54	Zdhhc23	Smg5	Adh4	Ptpn14	Adat2	Dnah17	Il10	Kiaa0513	Acod1	Nfkbid
ImmSig_GSE16522_MEMORY_VS_NAIVE_CD8_TCELL_UP	Rhoc	Ofd1	Mlf1	Rnf14	Cog5	Dnajc18	Sidt1	Actr3	Ilk	Smarcd2	Dnajc12	Gtf2A2	Pdcl	Lxn	Tmem242	Cotl1	Trpv2	Tmem9B	Tbrg1	Rasgrp1	Entpd1	Ndufa13	Asl	Chpt1	Mtmr1	Ndufb5	Coq9	Tsr3	S100A6	Gnptg	Ufl1	Tmem14A	Ndufaf7	Map2K5	Ndufa7	Creb3L1	Pcyt2	Ndufb3	Ehbp1L1	C11Orf54	Cd200R1L	Trappc2B	Rab32	Ctsd	Phf8	Ggh	Dsel	Uqcrb	Sdccag8
ImmSig_GSE17301_ACD3_ACD28_VS_ACD3_ACD28_AND_IFNA2_STIM_CD8_TCELL_DN	Gprasp1	Acvr1	C21Orf91	Vwa8	Optn	Ctbs	Abcc4	Cln5	Bag3	Hmox2	Rsu1	Arid5A	Gimap4	Cfp	Fut8	Htr2B	Avl9	Riox2	Ttc17	Znf189	Tram2	Cyth1	Btn3A3	Zscan16	Smad7	Papolg	Per2	Coq10B	Ralgapa1	Tmprss3	Bag4	Slc7A6	Slc31A1	Cpd	Ipcef1	Ddx60	Tes	Sipa1	Atxn1	Enpp2	Tmem183A	Fbxl4	Ddx58	Lipt1	Diaph1	Efna4	Naa60	Rab33A	Pck2
ImmSig_GSE17301_ACD3_ACD28_VS_ACD3_ACD28_AND_IFNA2_STIM_CD8_TCELL_UP	Nme8	Smarcc1	Cluh	Clstn1	Rab4A	Lage3P1	Atad5	Ctsg	Hint1	Ccne2	Polr3C	Ssbp3	Mcm3	Serp1	Tert	Gpi	Chst11	Rufy3	Bag2	Ywhae	Prkdc	Repin1	Psma6	Mrpl3	Treml2	Cyc1	U2Af2	Pole	Mkrn7P	Arhgap33	Tmem131L	Chst10	Ybx1	Gpr25	Sema3B	Aurka	Rfc4	Cxcl1	Kif18A	Prss50	Slc43A3	Colq	Znf556	Alg12	Fcn3	Mgll	Mettl2B	Vac14	Abcf2
ImmSig_GSE17301_ACD3_ACD28_VS_ACD3_ACD28_AND_IFNA5_STIM_CD8_TCELL_DN	P2Ry14	Qtrt2	Arhgap17	Riox2	Rsu1	Enpp2	Tyrobp	Cdh1	Ms4A4A	Blnk	Tcf4	Ppp1R15A	Rubcn	Tpm2	Rnf130	Adam9	Polb	Jchain	Stx7	Tspan13	Pdia5	Tnfsf13	Herpud1	Spib	Gzmb	Ndst3	Npc2	Nle1	Tcl1A	Grn	Man2B1	Cdk6	Rps6Ka1	Tmem268	Rgs2	Utrn	Iqsec1	Clic3	Ctsb	St6Galnac4	Lilrb4	Fosb	Igf1R	Serpinf1	Lilra4	Tmem184B	Usp18	C20Orf27	Csf2Rb
ImmSig_GSE17301_ACD3_ACD28_VS_ACD3_ACD28_AND_IFNA5_STIM_CD8_TCELL_UP	Hla-Drb4	Pstpip2	Limk2	Gss	Cep85	Acsbg1	Cd1C	Gtse1	Ptpa	Rorc	Clspn	Ptges2	Zw10	Cd1E	Prrc2A	Qser1	Ppme1	Dntt	Mybl2	Insr	Kptn	Cdc42Bpb	Neil1	Orc6	Setbp1	Fxyd2	Kifc1	Cfl1	Dohh	Tyms	Dapk1	Rab32	Sppl2B	Vipr2	Ciao3	Osbpl1A	Ptgdr2	Chml	Pcbp3	Kansl3	Arid3A	Cd1B	Gucy1B1	Mical3	Hist1H2Bm	Cd4	Hadh	Rtl10	Rag1
ImmSig_GSE17301_CTRL_VS_48H_ACD3_ACD28_IFNA2_STIM_CD8_TCELL_DN	Rorc	Rhot2	Prrc2A	Cep85	Pls1	Cep164	Ciao3	Kdm5C	Akap3	Cdc42Ep3	Mical3	Acsbg1	Cd1C	Gss	Ttll3	Fxyd2	Hspbp1	Cd8A	Ptgdr2	Dapk1	E2F3	Nefh	Cd1A	Clspn	Limk2	Hmgn2	Hoxa10	45177	Orc6	Cd8B	Rag1	Polh	Mybl2	Fstl1	Fkbp4	Lct	Gtse1	Ptges2	Hmgb2	Orai2	Cdk5Rap2	Slc1A5	Arl4A	Sppl2B	Cd72	Iqcc	Tst	Ccnf	Dntt
ImmSig_GSE17301_CTRL_VS_48H_ACD3_ACD28_IFNA2_STIM_CD8_TCELL_UP	Vps28	Fam98B	Lsm6	Srxn1	Abhd11	Trdmt1	Armc1	Znrd2	Dynll1	Cfp	Wdr18	Mrpl11	Rnf14	Odc1	Zswim7	Hspa1A	Cib1	Rassf4	Dusp1	Akr1B15	Lage3	Hypk	Spg7	Gmppb	Sec22B	Ost4	Csf2Rb	Tal2	Tmcc1	Trmt2A	Erh	Ndufs6	Vcl	Antxr1	Prdx2	Siglec7	Pcdh7	Il1Rn	Lat2	Arhgdia	Tmem176A	Diaph2	Trem1	Fubp1	Fdft1	Cysltr1	Stip1	Znf593	Erlin1
ImmSig_GSE17301_CTRL_VS_48H_ACD3_ACD28_IFNA5_STIM_CD8_TCELL_DN	Mfsd11	Cnnm2	Pms2	Fnip2	St3Gal2	Ltc4S	Mid1Ip1	Ubr7	Mia2	Pcyox1	Man1C1	Dgkh	Plekha1	Rab6B	Lamc1	Tlr7	Rcbtb2	Vps26C	Lnx2	Ramp1	Cdk19	Sh3Glb1	S1Pr1	Pip4K2C	Cenpn	Mphosph9	Ccng2	Slc40A1	Abtb1	Il7R	Clk1	Atg2A	Socs6	Fbxo5	Tnni2	Purg	Pogk	Cntn4	Ncapd2	Fbxl8	Ac027237.1	Sft2D2	Nek2	Mis18A	Bcl2L11	Gapvd1	Wdhd1	Tmem71	Vps18
ImmSig_GSE17301_CTRL_VS_48H_ACD3_ACD28_IFNA5_STIM_CD8_TCELL_UP	Evi2B	Cacfd1	Arid1A	Cep55	Ankrd12	Ncor2	Atrx	Mok	Fbxo25	Ripor1	Ypel3	Ramac	Polr3Gl	Cdca2	Mib2	Insr	Smagp	Cds2	Cdk17	Arhgap6	Sdf2	Tut7	Tnfrsf13B	Rapgef6	Atp1A3	Klhl24	Kif22	Phf21A	Ctsa	Ophn1	Sirt7	Akap10	44992	Rnf167	Osbpl11	Il16	Naga	Gkap1	Taok3	Blmh	Plk1	Mfsd11	Raph1	Rin2	Nmt1	Mpp1	Id2	Mapre2	Higd1C
ImmSig_GSE17301_CTRL_VS_48H_ACD3_ACD28_STIM_CD8_TCELL_DN	Chchd2	Srsf3	Exoc3L4	Slco3A1	Iscu	Gna15	Zc3H12A	Tnip1	Ac026470.1	Tll1	Zc3H12C	Nupr1	Pde4B	Mtmr14	Myd88	Diaph2	Mif	Smpdl3B	Pla2G7	Bcat2	Slc25A10	Rad23B	Stx11	Slamf9	Tmem208	Ehd1	St18	Tnfrsf11A	Tnfsf9	Ube2F	Mtx2	Nfkbia	Clmp	Rnf19B	Gsap	Nfkbiz	Gtpbp4	Hspa1B	Glrx	Gcm1	Fgd3	Rab20	Kcnma1	Pde4Dip	Pdlim5	Cav1	Rab1B	Btbd11	Marcksl1
ImmSig_GSE17301_CTRL_VS_48H_ACD3_ACD28_STIM_CD8_TCELL_UP	Epha1	Arhgef4	Fam173A	Gtf2A1	Sort1	Lpcat4	Slc41A3	Prdx6	Hps6	Arntl	Tspan32	Efemp2	Traf5	Maged1	Med17	Snrk	Iqgap2	Tars2	Ac008736.1	Ighm	Cc2D1A	Prr7	Ac004086.1	Prkaa2	Metrn	Anxa11	Bcl6	Sipa1L1	Ankrd17	Pgd	Elovl4	Pcnx1	Tmem41B	Wdr19	Hars2	Dpy19L1	Senp6	Ppef2	Abhd6	Crygd	Itm2C	Phb2	Acaca	Zkscan7	Haao	Tspoap1	Tacc1	Clec11A	Gys1
ImmSig_GSE17301_CTRL_VS_48H_IFNA2_STIM_CD8_TCELL_DN	Trbc1	Plxdc1	Gmeb2	Cd8A	Rhot2	Ptgdr2	Cdc42Ep3	Sun2	Hoxb2	Arntl	Nde1	Carmil1	Rorc	Dusp8	Cep164	Mast4	Nmu	Ctc1	Spsb3	Setd1B	Acsbg1	Klf7	Znf337	Gss	Hdac7	Akap3	Gtse1	Poglut1	Satb1	Ager	Cd1C	Cd8B	Sit1	Upb1	Kif21B	Cep85	Actr1B	Capn10	Lrch4	Arhgef1	Med25	Polh	Stimate	Bcl6	Znf562	Ephb6	Spock2	Xylt2	Vps37A
ImmSig_GSE17301_CTRL_VS_48H_IFNA2_STIM_CD8_TCELL_UP	Trib1	Mfsd1	Mlycd	Tspyl1	Rab3Gap1	Impact	Ext2	Asah1	Psmd5	Rps15A	Tax1Bp1	Fabp7	P2Rx5	Vps16	Fbxo21	Malt1	Dgkz	Pim2	Aste1	Siah1	Wapl	Prmt2	Mcl1	Papola	Zbtb18	Kdsr	Gramd2B	Sec22A	Rbbp5	Esyt1	Mbd1	Slc30A1	Pja1	Birc3	Bfar	B4Galt7	Jmjd1C	Bnip3	Prrc2B	Kdm6B	Ubtf	Pik3Cb	Calcoco1	Lins1	Phyh	Il27Ra	Ac092338.1	Fam171A1	Zdhhc18
ImmSig_GSE17301_IFNA2_VS_IFNA2_AND_ACD3_ACD28_STIM_CD8_TCELL_DN	Jhy	Trem1	Ca7	Adcy10	Znf195	Epha2	Adprm	Tpd52	Eps8L1	Rab14	Snx1	Vcl	Usp15	Cyb561	Pde8B	Gins2	Sec24D	Gck	Gphn	Dnah6	Dpyd	Gna15	Mxi1	Socs2	Stk39	Nek3	Hpgd	Rcbtb2	Itm2A	Ptgir	Sox2	Ddr2	Slc31A1	Clca3P	Eid1	Tpm2	Mlec	Creg1	Yes1	Ndst3	Rimbp2	Grsf1	Znf215	Srgap3	Ica1	Defa6	Fam174B	Nek7	Il1R2
ImmSig_GSE17301_IFNA2_VS_IFNA2_AND_ACD3_ACD28_STIM_CD8_TCELL_UP	Znf623	Srf	Cul2	Hmox2	Dennd4A	Coq10B	Synj2Bp	Slc7A6	Optn	Robo1	Plxdc1	Nell2	Entr1	Naa60	Rsu1	Tmem183A	Znf189	Hoxb2	C21Orf91	Tram2	Serpini1	Abcc4	Avl9	Zfand3	Spink2	Ccdc25	Ac034102.1	Ralgapa1	Rps6Ka1	Klhl36	Cdh1	Pde3B	Tmem268	Atxn1	Taok3	Ifit1	Nt5E	Ctbs	Tmprss3	Rubcn	Tes	Ubl3	Edem2	Vamp5	Txk	Ccl5	Slc18A2	Zscan16	Ttn
ImmSig_GSE17301_IFNA2_VS_IFNA5_STIM_ACD3_ACD28_ACT_CD8_TCELL_DN	Rcan1	Gtf2A1	Msrb2	Folh1	Bag2	Brip1	Hus1	Vat1	Hoxc8	Pold1	Serp1	Cluh	Top2A	Snrnp25	Anp32A	Cit	Ywhaq	Gins4	Hla-Dra	Skp2	Rhobtb3	Psma6	Tfdp2	Hmgb3P1	Impg1	Nol7	Mc4R	Hspb8	Mlf2	Sod2	Mef2C	Snrpa1	Ddr1-Dt	Arhgap6	Etv5	Tex13A	Mcm3	H1F0	Morf4L2	Begain	Psmd8	Snhg17	Il7	Stk32B	Dclre1B	Hcfc1	Glo1	Ctnnd1	Taf4B
ImmSig_GSE17301_IFNA2_VS_IFNA5_STIM_ACD3_ACD28_ACT_CD8_TCELL_UP	N4Bp2L1	P2Ry10	Tcf25	Sos2	Mfsd1	Pim2	Spry2	Zfyve16	Rab3Gap1	Gvinp1	Mtcp1	Fbxo21	Ethe1	Lrif1	Trip11	Gprasp1	Herc1	Lpin2	Arfrp1	Spry4	Ccnt2	Pnn	Zbtb18	Jmjd1C	Smim27	Wnt10B	Ctr9	Rap2C	Carmil1	Csk	Etnk1	Fam89B	Sap30L-As1	Actn1	Plekha1	Ahctf1	Fbxo34	Cnot8	Atp8A1	Ddx60	Ifna6	Stat5B	Pibf1	N6Amt1	Kif3C	Cryl1	Hmces	Rchy1	Aftph
ImmSig_GSE17812_WT_VS_THPOK_KO_MEMORY_CD8_TCELL_DN	Ptk2	Cenps	Wdr41	Ugdh	Fignl1	Id2	Nsd2	Far1	Trim36	Kcne3	Lancl2	Slbp	Trit1	Fcgrt	Krt80	Tyms	Znf516	Cxcl10	Smc2	Prkcb	Topbp1	Sema4D	Dlgap5	Diaph2	Nfkbie	Nagpa	Dek	Anp32E	Ift172	Myo1H	Tmem8A	Esco2	Atp5If1	Spc25	Ube2E3	Rasgrp3	Ncapg2	Rcan1	Tspan31	Chtf18	Eepd1	Ccser1	Aurkb	Lpcat2	Serinc3	Npc1	Rnf149	Sorl1	Ccna2
ImmSig_GSE17812_WT_VS_THPOK_KO_MEMORY_CD8_TCELL_UP	Mtfr1	Ccs	Gbp7	Lgr4	Golm1	Rpl37A	Prkcz	Adprm	Prmt2	Exoc6B	Patj	Nlk	Bcl9L	Eomes	Fam3C	Icam2	Aldh6A1	S100A13	Rab23	Inpp1	Pard6G	Stambpl1	Rapgef6	Rac2	Oxr1	Rpl13A	Nop10	Pstk	Pgk1	Gbp2	Tex264	Tnfsf10	Bola2	Apbb3	Ubxn6	Elovl6	Frmd8	Guca1B	Ac139768.1	Ripor2	Chchd10	Arhgap29	Xkrx	Slc20A1	Cep97	Kcnab2	Rps2	Mettl9	Lrrc75B
ImmSig_GSE19825_CD24LOW_VS_IL2RA_HIGH_DAY3_EFF_CD8_TCELL_DN	Mief2	Ppa1	Rcl1	Suz12	Dnajc6	Gcat	Gpsm2	Hacd2	Rbbp7	Rad51Ap1	Crmp1	Nars	Wdr12	Nup62	Mrpl11	Dis3	Prdx3	Col6A3	Cdk4	Bola3	Nsl1	Agpat5	Ccnd3	Ppif	Nr2C1	Sec61A2	Sf3A3	Pfkl	Stom	Tiam1	Man1C1	Psme3	Strap	Fanca	Cdk12	Ipo9	Il1R2	Nup107	Ogfod3	H6Pd	Mtss1	Adat2	Ndfip1	Lig3	Iws1	Memo1	Atp6V1C1	Nup155	Cmtm7
ImmSig_GSE19825_CD24LOW_VS_IL2RA_HIGH_DAY3_EFF_CD8_TCELL_UP	Gramd2B	Pkd1	Gmip	Ermp1	Ciz1	Hsd17B8	Clcn7	Klf13	Znf579	Rnpepl1	Ly86	Prkcb	Wdr45	Rgs2	Ccnd1	Rabep2	Mfap3	Chfr	Parp8	Nckap5L	Fmnl2	Trio	Mef2D	Gpr171	Ccdc12	Foxo4	Pkib	Coro7	Cerk	Laptm4B	Znf394	Gimap4	Ssh1	Mettl27	Txlng	Ap5Z1	Pea15	Arhgef4	Zyx	Aamdc	Susd1	Lag3	Cables1	Ar	Sla2	Eps8L1	Tbc1D8	Phf21A	Kit
ImmSig_GSE19825_NAIVE_VS_DAY3_EFF_CD8_TCELL_DN	Pgm2	Slc30A7	Msl3	Nelfcd	Nudt16L1	Anxa2	Chmp6	Kansl3	Adprm	Myo1G	Vim	Prdx2	Wrap53	Ndufa8	Pycard	C1Orf122	Acp1	Ripk3	Psmc3	Dus3L	Vti1B	Bud23	C12Orf10	Ndufa11	Nudt21	Psmg3	Bid	Pradc1	Cd48	Adprh	C16Orf58	Casp3	Dcps	Snrnp25	Hip1	Lgals1	Ndc80	Stmn1	Nsdhl	Ndufaf3	Gzma	C6Orf120	Stub1	Eif4Ebp2	Bcl2L12	Rtca	Anxa6	Chchd1	Nans
ImmSig_GSE19825_NAIVE_VS_DAY3_EFF_CD8_TCELL_UP	Krt75	C2Orf81	Tmem151A	Slc12A8	Ttll10	H2Afy2	Gas1	Lepr	Kcna2	Rem2	Ptprn	Pcdhb7	Myh6	Bdkrb1	Adgrg3	Slc35F1	Tcea2	Flt4	Epcam	Kiaa1211	Foxa2	C1Ql1	Zfx	Adarb1	Znf536	Uroc1	Csdc2	Znf420	Arhgef40	C16Orf86	Kbtbd13	Dpysl4	Cpne6	Aplp2	Angpt4	Ccdc22	Tspan7	Gpr12	Fcgr2B	Npy	Trpa1	Spats1	Gpr182	Cyfip1	Hdac11	Fam90A13P	Sv2B	Hsd3B1	Sypl2
ImmSig_GSE19825_NAIVE_VS_IL2RAHIGH_DAY3_EFF_CD8_TCELL_DN	Tgfb1	Cyb5R1	C6Orf136	Dennd1B	Sf1	Clptm1	Rexo1	Haus3	Chst12	Plekhf1	G0S2	Psmd11	Mrpl42	Man1C1	Rif1	Trnau1Ap	Ubxn8	Snx19	Tnfsf14	Srebf2	Mta2	Slc4A7	Entpd1	Vac14	Mospd3	Smdt1	Naa15	Nup214	Pms1	Grk2	Brf2	Mgat4B	Napepld	Atp13A2	Ccdc174	Alas1	Chadl	Scly	Snd1	Ap1S1	Gadd45Gip1	Inf2	Gtf2Ird2	Tdp2	Rmdn1	Sf3A1	Galt	Cops6	Dpp7
ImmSig_GSE19825_NAIVE_VS_IL2RAHIGH_DAY3_EFF_CD8_TCELL_UP	Lep	Trim2	Or51B4	Edar	Sned1	Tubb4A	Prmt8	Col6A1	Znf536	Npy	C16Orf86	Angptl1	Kera	Ap004243.1	Slc29A4	Rarb	Tacr2	Atp7B	Akap6	Or5P3	Egflam	Hist2H3C	Slc10A1	Celf3	Prkaa2	Amer1	Krtap17-1	Zbtb5	Serpina3	Foxa2	Tspan7	Dnajc17	Nipal2	Lypd4	Adam28	Upp2	Cldn4	Agxt	Dennd5B	Napsa	Zfx	Rpl18	Pcdhb7	Timp3	Coro2B	Ptprm	C1Orf105	Mir4697Hg	Gpr12
ImmSig_GSE19825_NAIVE_VS_IL2RALOW_DAY3_EFF_CD8_TCELL_DN	Cd84	Ammecr1	Clcc1	Lsm6	Bet1L	Sdc3	Cc2D1A	Styx	Mterf2	Dennd1B	Srek1	Ccdc174	Rexo1	Cox20	C16Orf70	P4Htm	Mapk11	Ralgapb	Glrx2	Fas	Lpcat1	Ess2	Srf	Nmrk1	Fam20B	Ap4B1	Mylpf	Cwf19L1	Ing3	Prkra	Pyroxd1	Grk6	Drosha	Ddx18	Mindy2	Ilk	Scrib	Tjp3	Slc39A10	Vwa8	Lpp-As2	Cln6	Frrs1	Gtf3C6	Sec61G	Dbt	Xaf1	Pdcd2	Ndufab1
ImmSig_GSE19825_NAIVE_VS_IL2RALOW_DAY3_EFF_CD8_TCELL_UP	Atp13A5	Plag1	Lurap1	Pclo	Grin2B	Slc26A11	Igf2Bp1	Cacng6	Bpifa2	Intu	Sox7	Epor	Atp7B	Znf536	Cldn4	Prkcg	Hook3	Fbln1	Adam28	Tet3	Bcar3	Bpifb2	Celf3	Hrc	C16Orf86	Wee2	Uroc1	Rpl37	Adamts9	Krt2	Sparcl1	Edar	Vsx2	Zeb2	Nrep	Angptl7	Trat1	Xpnpep2	Chrm1	Cpne6	Fermt2	Papss2	Arhgef40	Tmem266	Tubb4A	Ehd2	Lce2B	Spata18	Adra2A
ImmSig_GSE20754_WT_VS_TCF1_KO_MEMORY_CD8_TCELL_DN	Pcna	Zdhhc15	Mxd4	Pot1	Rfx5	Wdr7	Atg3	Fignl1	Mcm5	Ubash3B	Mbtps2	Cep57L1	Sephs1	Ptpn20	Cdpf1	Ezh2	Fam120C	Rreb1	Trim14	Ung	Hnrnpul2	Eme1	Mrpl58	Rttn	Sfi1	Psmg2	Enpp4	Tcf7L2	Brat1	Tmpo	Parpbp	Pnpo	Pdlim2	Dock7	Pias3	Ccar2	Nceh1	Clspn	Tor1A	Elovl5	Ddhd2	Pten	Mrpl51	Galnt4	Snx9	Oxld1	Fam217B	Angptl2	B3Galt5
ImmSig_GSE20754_WT_VS_TCF1_KO_MEMORY_CD8_TCELL_UP	Swap70	Epha2	Nfkbib	Hspa1B	Ercc1	Arid5A	Frs2	Rab1A	Atp6V1C1	Mrpl32	Cwc25	Bcl2L11	Src	Klhl26	Amhr2	Wbp2	Pdrg1	Atf5	Vamp2	Maip1	Dusp1	Ppp1R15A	Tbc1D12	Nr4A1	C3Ar1	Ube2B	Cdip1	Abl2	Zeb1	Adnp2	Tnip1	Timm10	Sqstm1	Atf3	Ccdc86	Rassf8	Asb1	Hbs1L	Rab20	Kcmf1	Noct	Btg3	Znf830	Zbtb39	Chd2	Sertad1	Ptpn2	Smg5	Chtop
ImmSig_GSE21360_NAIVE_VS_PRIMARY_MEMORY_CD8_TCELL_DN	Havcr2	Slc46A3	Hpgds	Rsad2	Stab2	Fmn1	Cuta	Irf8	Olfml3	Fam20C	Fcgr1A	Sat1	Pqlc2	Gna12	Trim25	Gcnt1	Slc6A8	Cotl1	Rab7B	Lpar5	Itgav	Il6St	Ldhb	Lgals3Bp	Slc29A3	Cd109	Pkib	Hexb	Cdo1	Rgs1	Vwa5A	Akr1A1	Rcbtb2	Cx3Cr1	Ahnak	Rnf150	Dhrs3	Plekhm1	Nrp1	Vsir	Samd9L	Rgl2	Man2B1	Paox	Rap2A	Cerk	Gusb	Tbc1D16	Atp6V0D2
ImmSig_GSE21360_NAIVE_VS_PRIMARY_MEMORY_CD8_TCELL_UP	Spink2	Naaa	Fam234B	Slc12A7	Tmem9	Prune2	Cd101	Ecm1	Dhcr24	Ch25H	Ednra	Lbp	Pgam1	Pgm2	Tcn2	Lfng	Spsb1	Dsc1	Gpr84	Sema4C	Ptgfrn	Snx1	Slc16A3	Ccr1	Htr2B	Cdca4	Adamtsl4	Steap4	Hk2	C1Qb	Hoxa2	Smagp	Sox4	Stat3	Cryl1	Sema6B	Pik3R2	Defb103A	Ulk2	Ptpn7	Tmem173	Qsox1	Slc2A1	Tbc1D14	Runx3	Ntpcr	Slc39A14	Eps8	Nectin2
ImmSig_GSE21360_NAIVE_VS_QUATERNARY_MEMORY_CD8_TCELL_DN	Oasl	Usp18	Isg15	Bcap29	Slc39A14	Sp110	Ifit1	Trim21	Ubc	Lamp3	Prrc1	Herc5	Gtf2B	Ac004551.1	Slc24A1	Ac026470.1	Klhl20	Rnf8	Bst2	Cd69	Twnk	Samd9	Nipbl	Cd38	Ifitm2	Herc6	Ehd4	Ifi27	Crk	Irf9	Ngly1	Ddx58	Znf148	Mx2	Zcchc2	Ifitm1	Bzw2	Tdrd7	Ifi44	Sp140	Csnk1G1	Rtp4	Ddx60	Tent5A	Tnpo2	Myf6	Larp1	Znf134	Homer1
ImmSig_GSE21360_NAIVE_VS_QUATERNARY_MEMORY_CD8_TCELL_UP	Stat2	Isg15	Usp18	Nadk	Oasl	Sp110	Ifit1	Slc39A14	Samd9	Med6	Krtap1-1	Ac004551.1	Ac026470.1	Trim21	Emc2	Herc5	Lamp3	Armc8	Slc24A1	Ifi27	Eif5	Prrc1	C12Orf4	Enpp2	Twnk	Mx2	Herc6	Tent5A	Pcid2	B3Gnt2	Cd69	Isg20	Drosha	Polr3G	Oas2	Plscr1	Ifi35	Mak16	Ehd4	Homer1	Ncoa3	Lrif1	Arhgap5	Setd4	Ppp2R2A	Ddx58	Lap3	Mx1	Cd38
ImmSig_GSE21360_NAIVE_VS_SECONDARY_MEMORY_CD8_TCELL_DN	Ptchd1	Ptms	Atp6V0D2	Ifit2	Dnmt3A	Fabp4	Plxnc1	Keap1	Rgs1	Pld3	Cacna1A	Ahnak	Ogt	Wdr91	Bri3	Vwf	Rragc	Retnlb	Cd9	Gpr137B	Pdlim4	Irf7	Lpl	Zfand2A	Parp12	Cox4I1	Pdp1	Mbnl2	Ifi44	Mx1	Ddx60	Anxa4	Nfasc	Trib3	Myof	Samd8	Xaf1	Osbpl8	Kcnj10	Tfrc	Acss2	Oasl	Mical1	Adgre5	Oas3	Syne1	Znfx1	Lgals3Bp	Gsdme
ImmSig_GSE21360_NAIVE_VS_SECONDARY_MEMORY_CD8_TCELL_UP	Vcl	Sema4A	Pik3Cg	Adamdec1	Rab11Fip1	Ptpn1	Draxin	Pgm2	Fhl3	Traf3Ip2	Hla-Doa	Denr	Galnt2	Nfkbie	Prkar2B	Pgam1	Herpud1	Blk	Spn	Me1	Relt	Nxpe3	Pou2Af1	Vasp	Dst	Cmahp	Lpcat2	Hk2	Ahr	Dgkh	Mgarp	Rtn2	Fcgr2B	Slc1A2	Gsap	Ch25H	Hcls1	Myd88	Rapgef2	Malt1	Il12B	Csf3	Slc11A2	Mif	Mefv	Traf1	Marcksl1	Sh2B2	Slc13A3
ImmSig_GSE21360_NAIVE_VS_TERTIARY_MEMORY_CD8_TCELL_DN	Rgs4	Cyp2B6	Spsb3	Glyr1	Plcg1	Lage3	Nck2	Tom1	Ccni	Rnpep	Nprl2	Hist1H4J	Prdx2	Reg3A	Gatd3A	Pttg1	Rpl13	Rab33A	Rhof	Cpvl	Ncr3	Pacs2	Acta2	Gipc1	Tes	Vps52	Rpl27	Phf1	Ppp2R5D	C11Orf49	Esyt1	Cdkn3	Rnf44	Fgr	Kcnj9	Fkbp2	Luc7L	Chkb	Cyth4	Ndrg3	Cotl1	Ceacam8	Cbx7	Klhdc2	Glrx5	Apbb3	Fhl1	Arhgap1	Cdc25B
ImmSig_GSE21360_NAIVE_VS_TERTIARY_MEMORY_CD8_TCELL_UP	Pttg1	Slc23A2	Cerk	Ncr3	Mageb3	Tpt1	Vat1	Cmc4	Ltb	Cbx7	Klhdc2	Gatd3A	Cd68	Esyt1	Cyp4F2	Rcn2	Znf318	Rpl13	Rasl11B	Fhl1	Hist1H4J	Myh10	Tpst1	Nf2	Cotl1	Sec14L1	Dchs1	Lsm12	Vamp1	Akap8	Rpa3	Lasp1	Zbtb7A	Ube2C	Sf3A3	Ocel1	Reg3A	Suox	Serf2	Ccnb2	Rab33A	Atxn2L	Rgs10	Ppp6C	Aco1	Spcs3	Tgm3	Slc2A4Rg	Laptm5
ImmSig_GSE21360_PRIMARY_VS_QUATERNARY_MEMORY_CD8_TCELL_DN	Smurf2	Mcm3Ap	Letmd1	Sirt3	Cep350	Spg11	Ppp2R5A	Snrk	Creb1	Det1	Bach1	Zbed5	Ppp1R12A	Plekho1	Snx6	Brd1	Bbx	Arl2Bp	Csrnp2	Znf814	Tgoln2	Wdr44	Frat1	Zbtb22	Hipk1	Son	Lemd3	Ccs	Cd247	Prkcz	Bnip3L	Fam117A	Lpin1	Klhdc10	Cd96	Efcab14	Shc1	Tmed10	Macf1	Ssh3	Osbpl2	Rpl37	Mon2	Irf7	Rxrb	Synj2Bp	C2Orf68	Mzf1	Baz2A
ImmSig_GSE21360_PRIMARY_VS_QUATERNARY_MEMORY_CD8_TCELL_UP	Cybb	Flna	Rab7B	Clec4E	Wdr91	Rsad2	Amdhd2	Fos	Zfand2A	Pde7B	Ahnak	Plk2	Adgre4P	Rny3	Stat1	Egr2	Cd74	Lgals3Bp	Ptprj	Atp6V0D2	Xrcc1	Dusp9	Mfsd12	Usp18	Lrp12	Ac124319.1	Clec4D	Trim25	Engase	Plxnc1	Nqo1	Pld3	Gltp	Gpr137B	Ifit3	Myof	Gpnmb	Ptgr1	Pml	Cyb5A	Spryd7	Gabarapl1	Samd9L	Il2Rg	Hpgd	Herc5	Vwf	Ifit2	Mlkl
ImmSig_GSE21360_PRIMARY_VS_SECONDARY_MEMORY_CD8_TCELL_DN	Tmem127	Snta1	Abca1	Asb8	Map11	Or1F1	Sap30L	Scamp2	Itgb8	Sgsh	Klhl20	Ulk1	Agt	R3Hdm4	Drich1	Setdb1	A4Gnt	Rdh16	Igfbp4	Znf324	Gtf3C2	Brd9	Fhod3	Luc7L	Slc15A3	C19Orf66	Wnt10B	Fut2	Tm6Sf2	Nfe2L2	Psg2	Pabpn1	Gabrp	Nop2	Ac010327.1	Mns1	Elavl2	Bsn	Tgfbi	Dock5	Htr1E	Rnf4	Phka2	Fastk	Amely	Timm44	Gid4	Aldh6A1	Ptprr
ImmSig_GSE21360_PRIMARY_VS_SECONDARY_MEMORY_CD8_TCELL_UP	Atp2B2	Ctrc	Nubpl	Olfml1	Spink1	Smtn	Crcp	Cryab	Bmp8B	Ccdc82	Rps3A	Ptgs2	Rxrg	Gls	Krtap1-1	Foxn1	Aldh7A1	Kcnip2	Ghsr	Vps33A	Cacna1H	Lypla1	Trim45	Ccpg1	Rab33B	Dhx29	Anp32E	Tmem262	Or2F1	Depp1	Dnajc10	Serbp1	C10Orf88	Mybpc3	Upb1	Oplah	Xpot	Apcs	Adss	Znf16	Aga	Glrx3	Grin2D	Tpst1	Kiaa1324	Gpr21	Gng4	Lgsn	Etfdh
ImmSig_GSE21360_PRIMARY_VS_TERTIARY_MEMORY_CD8_TCELL_DN	Psmb9	Ptpn2	Apol1	Irf8	Irf4	Anks1A	Cdkn1A	Znf200	Casp4	Sash1	Ptger4	Ido1	Rnf19B	Tnf	Pdgfb	Vps9D1	Samd4A	Irf1	Ifi35	Cxcl10	Gpr107	Icam1	Cd69	Wars	P2Rx4	Zfp36	Rbck1	Ak4	Cdc42Ep2	Napa	Sectm1	Cxcl9	Smpd1	Ccl7	Serping1	Cxcl11	Rbms1	Sbno2	Plek	Tap1	Gem	Trafd1	Tnfaip2	Dynlt1	Fzd7	Cyp1A1	Lcp2	Stat2	Trim26
ImmSig_GSE21360_PRIMARY_VS_TERTIARY_MEMORY_CD8_TCELL_UP	Ctps1	Clptm1	Chst15	Ubac1	Tnfsf14	Rxra	Lair1	Arf1	Foxo3	Snw1	Tlr5	Slc16A3	Sqstm1	Nqo1	Dnase1L1	Slc36A1	Mapk14	Ddit4	Tesk1	Lyl1	Hs3St1	Tatdn2	Arap1	Afg3L2	Mapk13	Clip2	Dok1	Ifit1	Actr1B	Map2K1	Odc1	Serpine1	Plekho2	Cxcr4	Foxo1	Mitf	Ciao1	Letmd1	Farsa	Kif13B	Csk	Twf2	Pop1	Rhog	Mgll	Dnmbp	Clpx	Supt4H1	Ogt
ImmSig_GSE21360_SECONDARY_VS_QUATERNARY_MEMORY_CD8_TCELL_DN	Pdk1	Slc39A14	Egln1	Ifitm1	Slc39A1	Tcf3	Pfkl	Ednrb	Arg1	Ctsc	Bnip3	Trem1	Camkk1	Nfil3	Srgn	Ccnd2	Relt	Ldha	Ndufv3	C1Rl	Egln3	Chsy1	Pgm2	Tpi1	Cemip2	Map4K4	Hoxa2	Socs3	Thbs1	Hk2	Sema4C	Pdpn	Emilin2	Dsc1	Ptpn7	Pkm	Arhgap4	Ptpn1	Lamc1	Tnfaip8	44986	Maged1	Tor4A	Mcemp1	Prelid1	Tuba1A	Atrnl1	Abca1	Fbxl5
ImmSig_GSE21360_SECONDARY_VS_QUATERNARY_MEMORY_CD8_TCELL_UP	Nfkbiz	Il1Rn	Tarm1	Pfkfb3	Nupr1	Map3K8	Socs3	Dusp1	Zfp36	Sod2	Dusp2	Fpr1	Eml2	Sbno2	Rnf149	Il1B	Bcl2A1	Anxa8	Ptgs2	Nfkbia	Nos2	Clic4	Uhrf1Bp1L	Saa3P	Slc39A14	Procr	Clec4E	Slamf7	Tnip1	Tet2	Cd40	Fas	Gadd45B	Ttc39C	Tnfrsf1B	Nfkb1	Dusp16	Dsp	Rin2	Ccl3	Arid5A	Ell2	Gys1	Tnfaip3	Mmp13	Dsg3	Trem1	Il4R	Casp4
ImmSig_GSE21360_SECONDARY_VS_TERTIARY_MEMORY_CD8_TCELL_DN	Abhd15	Nfatc2	Cmtm3	Cx3Cr1	Fgd2	Pfkm	Tmem86A	Cnr2	Lmo2	Slc25A26	Tk1	Wdr6	Mcm5	Tubb4B	Evc2	Daglb	Kdm8	Tcf19	Abcg2	Rps6Ka1	Bub1B	Rgs2	Lbh	Syt13	Steap3	Bub3	Cse1L	Haao	Tmem273	Shld1	Cuta	Mef2C	Cyp27A1	Mcm3	Meis1	Abca9	Lair1	Man1C1	Slc9A9	Gpr65	Cdc6	Slc29A3	Hla-Dma	Hps3	Ccnjl	Fasn	Mxd4	Lysmd4	Lig1
ImmSig_GSE21360_SECONDARY_VS_TERTIARY_MEMORY_CD8_TCELL_UP	Mmachc	Trib3	Hspb11	Actb	Cd3Eap	Scd	Plagl2	Asns	Mnat1	Nfyc	Mrpl48	Tprkb	Actr3	Agps	Rad50	Vbp1	Pkmyt1	Pam16	Cdc23	Pop4	Atf6	Prpf19	Ints12	Bnip1	Cyp1B1	Dnpep	Rangrf	Nop14	Hat1	Mrpl11	Utp6	Sec23B	Pwp1	B3Gnt2	Hdgf	Ggh	Trim24	Mrpl16	Sdhb	Lsm4	Senp3	Nit2	Psme2	Tk1	Taf1A	Nol7	Calm3	Exosc9	Tomm40
ImmSig_GSE21360_TERTIARY_VS_QUATERNARY_MEMORY_CD8_TCELL_DN	Cmpk2	Prkcd	Gsap	Krtcap2	Morf4L2	Cbln1	Ets1	Rab10	Txnrd1	Lims1	Hspd1	Nxpe3	Serp1	Me1	Fcrl5	Cmtm3	Zadh2	Ly6D	Clec4M	Tma16	Vcl	Dgat2	Tes	Pfkfb3	Rilpl2	Rap1Gap2	Stk40	Plekha1	Nop58	Rapgef5	Ifitm2	Lcp2	Usp18	Ms4A1	Pde4B	Cemip2	Draxin	Pc	Arhgap31	Mras	Gbp6	Atf4	Eva1B	Cflar	Stat1	Src	Mapkapk2	Nqo1	Eaf1
ImmSig_GSE21360_TERTIARY_VS_QUATERNARY_MEMORY_CD8_TCELL_UP	Cebpa	Fundc1	Lmo2	Cd109	Tcn2	Irf2Bpl	Snx1	Gde1	Prune2	Ppt1	Ccr1	Lbp	Rnf150	Zdhhc14	Hpgds	Pycard	Gna12	Sort1	Sema6B	Cables1	Dmpk	Rasa3	Itgad	Spon1	Comt	Tmem173	Eps8	P2Ry13	Ptgfrn	Man2B1	Cyb5R1	Slfn12	Spink2	Jmjd1C	Khk	Dhrs3	Cdca5	Smagp	Galns	Tbxas1	Plxdc1	Cnr2	Ssh2	Spry2	Lfng	Arl11	Paox	Fcgr1A	Ica1
ImmSig_GSE22443_IL2_VS_IL12_TREATED_ACT_CD8_TCELL_DN	Fads1	Rpa1	Smyd1	Gns	Cnot3	Ac139530.1	Cwc15	Ppp1R14B	Ryr1	Bcl7C	Stag1	Lsm2	Olfm1	Rpl15	Prr5	Ncaph	Gli1	Znrd1	Pik3Cd	Stk10	Nop10	Nnt	Ccr2	Ccl22	Ugt8	Naa35	Rps8	Rad51Ap1	Rexo2	Frg1	Lcp1	Grn	Daglb	Trim27	Ppp1R21	Selenow	Twf2	Htr1A	Hla-Dma	Mx2	Cldn8	Hmbox1	Kdm1A	Sell	Cks1B	Tcp1	Ppp1R12C	Adprh	Fcho1
ImmSig_GSE22443_IL2_VS_IL12_TREATED_ACT_CD8_TCELL_UP	Cyp11B2	Stac	Ac004156.1	Lipf	Slc35F2	Gjb5	Trim42	Syce1L	Trim71	Clcnkb	Tmem102	Tmem130	Pip5Kl1	Fam83F	Aldh7A1	Tex261	Dbndd2	Ppp4R4	Tex29	Tnfaip8L1	C17Orf97	P2Rx3	Rgl1	Mogat1	Tmem252	Lyzl4	Dmac2	Dyrk3	Suds3	Folr1	Nkpd1	Cxcl13	Trmt9B	Slc26A5	Hrg	Mfn2	Slc4A11	Tex101	Tmem44	Brd8	Znf750	Foxd2	Slfn13	Rnaseh2C	Krt20	Cldn16	Fam160A1	Znf565	St6Galnac6
ImmSig_GSE22443_NAIVE_VS_ACT_AND_IL12_TREATED_CD8_TCELL_DN	Dcaf17	Pappa2	C2Orf88	Aven	Cgas	Gcat	Ptprm	Trat1	Atp1B3	Gucy2C	Capn9	Neurl1	Nupr2	Disp1	Gtf2H1	Rab1A	Tiprl	Zcchc2	Rpn1	Carnmt1	Mapre1	Cep57L1	Tmem161B	Clp1	Eif2B3	Sspn	Cenpu	Btd	St18	Actc1	Morc2	Eepd1	Imp4	Kcne3	Tmem181	Wdr45B	Umodl1	Pgm5	Trim66	Znf18	Mab21L3	Gnpda2	Sec24D	Sgta	Med7	Il1Rl1	Cmtr1	Nudcd1	Lrrc59
ImmSig_GSE22443_NAIVE_VS_ACT_AND_IL12_TREATED_CD8_TCELL_UP	Fli1	Inpp4A	Ncbp2As2	Tbp	Mxi1	Ccdc93	Tln1	Hint1	Ppih	Rpusd4	Mr1	Ctdsp2	Evl	Clpx	Pik3R1	C20Orf27	Coro1C	Atg7	Xpot	Smarcd1	Fgr	Msrb1	Tcf3	Adcy4	Bcl7B	Sirt2	Gna12	Hs1Bp3	Zeb1	Dhrs3	Pecam1	Lmo4	Slc7A8	Cybc1	Srpk3	Gata1	Usp29	Rcc1	Tex9	Slc3A2	Top2A	Arrb1	Cenpv	Ptpre	Oxct1	Tmem97	Epb41L2	Arhgap39	Tbx6
ImmSig_GSE22443_NAIVE_VS_ACT_AND_IL2_TREATED_CD8_TCELL_DN	Mst1R	Krt12	Tmem43	Tsc22D1	Il9	Slc51A	Slc5A1	Ankrd1	Sez6	Cmtm8	Col14A1	Vopp1	Hdlbp	Ac092338.1	P4Ha2	Btbd3	Cpd	Capn5	Abcd3	Trim13	Hmox1	Cftr	Tnni1	Tek	Fam83G	Fn1	Sec61A2	Bmx	Tgfb3	Samd10	Sfn	Ifitm3	Pigr	Slc22A17	C19Orf48	Bex4	Papss1	Ankh	Ctsv	S100A1	Cystm1	Mlf1	Birc2	Aldh1A3	Hadh	Krt86	Lxn	Arhgef28	Pmp22
ImmSig_GSE22443_NAIVE_VS_ACT_AND_IL2_TREATED_CD8_TCELL_UP	Ac092338.1	Rbbp7	Pdlim4	Pde9A	Krt12	Dnajb1	Gucy2C	Plg	Slc12A3	Cyb561	Fermt2	Pds5B	Cpxm2	Hbe1	Pld1	Entpd2	Fezf2	Lims4	Cryaa	Slc51A	Zg16	Mlf1	Ndrg4	Wfdc2	Med10	Prph	Tnnc1	Fam3D	Calml5	Tnf	Inhbb	Vwf	Ptprg	Adprm	Tspan6	Arhgef28	Lima1	Gipc2	Sox7	Nfkb2	Ddx5	Mst1R	Ccl17	Ca8	Tnni1	Crhr1	Pxk	Hla-B	Osbpl5
ImmSig_GSE22886_CD8_TCELL_VS_BCELL_NAIVE_DN	Slc15A3	Cdk14	Gtpbp3	P2Rx1	Mir600Hg	Entpd1	Ptgs1	Gabbr1	Ms4A1	Fmo5	Chl1	Dtx4	Fras1	Fam30A	Cd200	Znrd1Asp	Hmgcs1	Cd22	Tcl1A	Dnase1L3	Irf8	Peg10	Nod1	Ctnna1	Chat	Clcn4	Fbxo4	Hla-Dpa1	Pde10A	Znf532	Large1	Hla-Drb1	Slc6A16	Hla-Dmb	Clec4A	Fgfr1Op	Hdac9	Adam19	Rab30	Zc2Hc1A	Kynu	Gsta4	Dnmbp	Phlpp2	Prph2	Dusp6	Arhgap32	Parm1	Bcl2L2
ImmSig_GSE22886_CD8_TCELL_VS_BCELL_NAIVE_UP	Lime1	Inpp4A	Grap2	Ptpn4	Timp1	Nmrk1	Nipal3	Nqo2	Fam102A	Dgkz	Runx1	Aifm1	Unc119B	Mt1X	Xab2	Stk39	Med15	Map7D1	Fkbp5	Hmox2	Gtf3C1	Dexi	Prmt2	Rangap1	Pvrig	Zyx	Echdc2	Rgcc	Crtam	Zap70	Cd7	Dusp7	Apmap	Slc25A44	Zmym6	Atp2B4	Rab27A	Nell2	Itm2A	Txk	Dennd2D	Flt3Lg	Prf1	Cep68	Dennd1B	Gpr171	Mt2A	Nucb2	Mphosph9
ImmSig_GSE22886_NAIVE_CD8_TCELL_VS_DC_DN	M6Pr	Nptn	Fabp5	Ctsh	Tax1Bp3	Ly96	Anxa2	Slc3A2	Vdac1	Rac1	Fcer1G	H2Afy	Anxa2P2	Atp6Ap2	Hspa4	S100A11	Tbc1D12	Rcor1	Aco2	Arl8B	Txn	Etfa	Vamp8	Capza2	Rit1	Ctnna1	Fez2	Slc16A6	Cd74	Tmem70	Tm9Sf1	Atpaf2	Clta	Tuba1B	Klhl2	Ppt1	Ncstn	Tiam1	Pgam1	Gabarap	Mpc1	Slc7A8	Hsbp1	Zmiz1	Tfg	Caprin1	Ap2M1	Psmb5	Csnk2A1
ImmSig_GSE22886_NAIVE_CD8_TCELL_VS_DC_UP	Tpt1P8	Dgkd	Rpl35A	Plekhb1	Adprm	Gpr18	Gcdh	Tut4	Cdc7	Dock9	Grap2	Matr3	Pde4B	Fam102A	Txk	Stat5B	Cd28	Leprotl1	Ccdc59	Ogg1	Itm2A	Ccdc88C	Prim1	Lime1	Lrba	Tmem131L	Ets1	Dusp1	Slc16A7	Gvinp1	Mzt2A	Rpf1	Gcfc2	Ikzf1	Abcd2	Adarb1	Kmt2A	Naca4P	Rps25	Ptprcap	Rps15	Aldoc	Ccng1	Nr3C2	Wrap53	Tgif2	Camk2G	Tsc22D3	Znf529
ImmSig_GSE22886_NAIVE_CD8_TCELL_VS_MEMORY_TCELL_DN	Ahr	Ap2B1	Gpr183	Lims1	Hif1An	Fhl1	Dstnp2	Atp1A1	Sesn1	Gpr25	Degs1	Pbxip1	Muc2	St8Sia1	Cbll1	Cab39	Mfhas1	Syne3	Csgalnact1	Icos	Mageh1	Upf3A	Snx15	Cd4	45178	Ctsb	Acp5	Eif4G2	Trim25	Fut7	Tiam1	Heca	Phtf2	Tradd	Cmpk1	Cast	Ets1	Golga7	Coro1B	Lrig1	Ap3M2	Trib2	Mtm1	Epha4	Cd44	Add3	Chn1	Tram1	Slamf1
ImmSig_GSE22886_NAIVE_CD8_TCELL_VS_MEMORY_TCELL_UP	Haus2	Parp16	Zbtb32	Ip6K1	Lars	Pgf	Gpr182	Prf1	Al049834.1	Cd8B	Hoxb9	Cort	Cyp3A4	Mphosph9	Fam114A2	Cep250	Hist1H4C	Polm	Golga8H	Atp8B1	Klrc3	Tcf7L2	Ivd	Ybx3	Klrk1	Crtam	Fbxw12	Col6A2	Slc35E1	Cblb	Dsc1	Galnt11	Agap1	Ac005759.1	Pecam1	Dclre1C	C12Orf43	Lrrc3	Kiaa0753	Tll2	Pdx1	Spg11	Tspan32	Prkar1B	Gtf2H3	Sccpdh	Cd8A	Acy1	Dbt
ImmSig_GSE22886_NAIVE_CD8_TCELL_VS_MONOCYTE_DN	Fcer1G	Chst15	Ifi30	Glul	Csta	Hspa1A	S100A9	Nod2	Hck	Ly96	Lilrb1	Lilrb2	Irak3	Csf2Rb	Ctnna1	Rab31	Dapk1	Lyn	Tnfrsf1B	Ctbp2	Kcnmb1	Mnda	Fgr	Asah1	Wars	Irf8	Ptgs1	S100A11	Gca	Lgals3	Tyrobp	Bid	Snx11	Slc27A3	Serpina1	Ncf2	Mafb	Syk	Cd93	Slc16A6	Tnfsf13	Lat2	Dpyd	Cybb	Ctsb	Bcl6	Cd14	Washc4	S100A8
ImmSig_GSE22886_NAIVE_CD8_TCELL_VS_MONOCYTE_UP	Bach2	Prf1	Dennd2D	Plekhb1	Gpr171	Znf529	Syne2	Itm2A	Sp140	Pask	Nr3C2	Cd2	Ung	Cd7	Itpr3	Ubash3A	Bag2	Lime1	Abcd2	Cd69	Hopx	Cd160	Aktip	Ncald	Gprasp1	Lrba	Dock9	Ptprcap	Nkg7	Pdcd4-As1	Klrc3	Mal	Zbtb25	Nell2	S1Pr1	Inpp4B	Il32	Adnp2	Grap2	Prkcq	Adgrl1	Lrrn3	Naa40	Bcl11B	Mgat4A	Smyd3	Gpr18	Aldh5A1	Gp5
ImmSig_GSE22886_NAIVE_CD8_TCELL_VS_NEUTROPHIL_DN	Serhl2	Lhx6	Nfasc	Lalba	Ly96	Mmp19	Dram1	Vdr	Bambi	Slc7A11	Pi15	Ncoa4	Cd33	Ptgs1	Ctss	Adam28	Esr2	Arpc5	Pamr1	Rgs4	Linc00652	Sat1	Tex13A	Glul	Apba1	Prdm9	Slc31A1	Anxa13	Itga2	Nampt	Tuba1A	Hist1H4H	Coq8B	Cd4	Echdc3	Prkce	Cftr	Hmgb3P1	Lgi2	Lst1	Erc2-It1	Srgn	Smad9	Nrn1	Chp2	Ddr1-Dt	Angptl2	Bcl2A1	Rab5If
ImmSig_GSE22886_NAIVE_CD8_TCELL_VS_NEUTROPHIL_UP	Lrig1	Tpt1P8	Macf1	Srsf7	Tspyl4	Sfpq	Xbp1	Txk	Tufm	Bud23	Dusp7	45175	Prelid3B	Mphosph9	Grpel1	Appl1	Runx3	Hnrnpdl	Vps26C	Tmem147	Ankrd10	Fam102A	Cep68	Banf1	Rnf220	Pop4	Suclg2	Ube3C	Sumo3	Sf3A3	Dennd2D	Acsl5	Rpa1	Rhoh	Gclc	Pan2	Cdc23	Scamp3	Ttc31	Dffb	Leprotl1	Thyn1	Dazap1	Vti1B	Aimp1	Usp24	Wdr11	Ddx60	Terf2
ImmSig_GSE22886_NAIVE_CD8_TCELL_VS_NKCELL_DN	Bcl2L2	Kir2Dl4	Arhgef12	Creb3L2	Srgn	Rab11Fip1	Tnpo1	Hipk2	Wdr45	Camk1D	Lamp1	Sec24C	Tbc1D31	Rab14	Rhoq	Plcg2	Chst2	Atp10D	Heg1	Pon2	Lasp1	Trip12	Il18Rap	Narf	Asl	Mctp2	Notch2	Pisd	Znf493	Nfat5	Aoah	Auts2	Rhbdf2	C2Cd3	Ubb	Lat2	Tacc1	Tbl1X	Fgfr1Op	Phf21A	Ctbp2	Alpk1	Furin	Phip	Tardbp	Jarid2	Stom	Tiprl	Tnfrsf1A
ImmSig_GSE22886_NAIVE_CD8_TCELL_VS_NKCELL_UP	Cd5	Prkca	Atp1A1	Ldlrap1	Cnn2	Bcat2	Aip	Polm	Tpt1P8	Plekhb1	Retreg1	Dnaaf5	Tbc1D4	Pask	Dgka	Trmt11	Tbcc	Meaf6	Sypl1	Tnfsf8	Ac092338.1	Fkbp5	Ttc9	Ptpro	Lrp6	Abcd2	Hdhd3	Eps8L2	Smyd5	Lsr	Flt3Lg	Adarb1	Srp14	Nell2	Ltb	Cd3E	Nrcam	Adk	Gcfc2	Akap1	Nck2	Vipr1	Grsf1	Fcgrt	Icos	Dsc1	Akip1	Inpp4B	Cbr3
ImmSig_GSE23321_CD8_STEM_CELL_MEMORY_VS_CENTRAL_MEMORY_CD8_TCELL_DN	Capns1	Erg28	Parp10	Rangrf	Rab3Gap2	Tram1	Crebbp	Nde1	Apold1	Trim11	Tpr	Txn2	Atrn	Nup210	Cdc14A	Herc5	Marf1	Ccdc92	Hnrnph2	Mia3	Acat2	Msrb1	Hirip3	Vps35L	Vps51	Ebp	Tbcc	Znrf2	Srpk2	Ppp2R5D	Pi4Kb	Ubac2	Camk1D	Gsr	Polg2	Fbxl14	Dnttip1	Atp6V1G1	Lrmp	Ckmt2-As1	Zdhhc13	Tmx3	Dnase1L1	Sac3D1	Mfng	Kat7	Plod3	Klhl22	Tmed10
ImmSig_GSE23321_CD8_STEM_CELL_MEMORY_VS_CENTRAL_MEMORY_CD8_TCELL_UP	Angel2	Zmat2	C9Orf152	Ppp1R3A	Cldn16	Map9	Prlr	Tshz3	Cd72	Wnt5B	Clcf1	Bicdl2	Alx1	Limk1	C5Orf22	Adamts19	Tnfaip6	Cavin1	Tmem8A	Scn2A	Cfap52	Plekhs1	Camkv	Tmem120B	Arhgef33	Gabre	Sgpp2	Cnst	Insm1	Acvr1C	C19Orf33	Stat5A	Cbx2	Snx16	Spred3	Sh3Rf2	Spz1	Scrn1	Mcf2L	Yif1B	Cavin2	C12Orf65	Irf4	Ror2	Or52N4	Cldn2	Cog1	Bend6	Pqbp1
ImmSig_GSE23321_CD8_STEM_CELL_MEMORY_VS_EFFECTOR_MEMORY_CD8_TCELL_DN	Slbp	Ercc1	Gtf3C1	Ubb	Tax1Bp1	Htatsf1	Mapk3	Upp1	Pcf11	Psmd8	Lpin1	Rnf11	Herc3	Acly	Rgs19	Pex3	Aldoa	Mdh1	R3Hcc1L	Pdxk	Mef2C	Bicd2	Il1R1	Ssbp1	Rab33A	Uqcrq	Dpysl2	Frmd4B	Rabepk	Dynlt1	Tdp2	Ac027237.1	Laptm4A	Piezo1	Pdk3	Kpnb1	Furin	Gpnmb	Map4	Zfp36	Kif11	Fosl2	Tubgcp2	Stxbp2	Cebpb	Psmg1	Chrna6	Dync1I2	Mia2
ImmSig_GSE23321_CD8_STEM_CELL_MEMORY_VS_EFFECTOR_MEMORY_CD8_TCELL_UP	Hist1H2Am	Tom1	Anxa7	Farsa	Cpvl	Tbc1D1	Bag2	Marcks	P2Rx4	Tufm	Rnf13	Traf4	Znf202	Ado	Usp13	Katna1	Bcl2A1	Chuk	Gpr6	Pde8A	Nutf2	Plxnc1	Grk3	Ghr	Spen	Tada2A	Snap25	Lrrn3	Ebp	Ccdc85B	Ints3	Moxd1	Mapre3	Brms1	Vps13A	Casp4	Ajap1	Gpr50	Larp4B	Psmf1	Spa17	Serpinb3	Nfil3	Herc3	Aldh9A1	Mprip	Shb	Cntn1	Ak4
ImmSig_GSE23321_CD8_STEM_CELL_MEMORY_VS_NAIVE_CD8_TCELL_DN	Pgpep1	Pcnt	Csk	Aida	Znf33A	Mcub	Pdcd4-As1	Retreg3	Ostf1	Nudt16L1	Man1B1	Dnase1L1	Themis2	Sidt2	Rbl1	Hnrnpu	Prmt2	Ssh2	Ccpg1	Tsnax	Rps6Ka5	Uqcr10	Tmem179B	Cd99L2	Zfp62	Fam8A1	Yipf1	Ino80E	Epb41	Mgat4A	Lbr	Slc30A6	Tada3	Fbxl17	Pde6D	Nckap1L	Cep192	Gatd3A	Ap1G2	Btn3A2	Zzef1	B3Galt4	Trim38	Abcc5	Dglucy	Cbx5	Uba7	Zfyve28	Btn3A1
ImmSig_GSE23321_CD8_STEM_CELL_MEMORY_VS_NAIVE_CD8_TCELL_UP	Usp16	Tma16	Gcn1	Polr1A	Cct6A	Ac006538.1	Dpm1	Snhg1	Mcoln2	Hnrnpa1	Gcna	Ncs1	Mt1G	Pelp1	Ube2E3	Zbtb21	Hsph1	Prkdc	Mlf1	Foxn3-As1	Grin2C	Usp37	Ybx1	Agfg1	Nfya	Cacna1A	Afg3L2	Gpn2	Naa25	Nfil3	Letm1	Rpia	Slc35B1	Extl2	Stx6	Ikbip	Psmd2	Tbx6	Mrap	Nanp	Ndufaf3	Rhob	C12Orf29	Ptpmt1	Fam107B	Pkia	Mfsd14A	Cd226	Rgs16
ImmSig_GSE23321_CENTRAL_MEMORY_VS_NAIVE_CD8_TCELL_DN	Cdk20	Atp2B3	Dpf2	Col4A5	Fst	Rwdd2A	Hsd17B6	Ly6E	Myh15	Lcn1	Ptprn	Gpr12	Arhgap22	Cacna1C	Cdkl5	Hrg	Kifap3	Pick1	Agfg2	Znf202	Dnase1L2	Trpv6	Lor	Vps9D1	Itgb4	Lox	Nop2	Taf13	Cyp2C18	Angpt1	Trpc2	Nkx2-5	Mga	Fam149A	Rbm17	Erich1	Tead1	Trak2	Fzd2	Gngt1	Ly6G6C	Rrh	Alpi	Gpr50	Lrig2	Aatk	Ephb3	Plxnb3	Ppp3Ca
ImmSig_GSE23321_CENTRAL_MEMORY_VS_NAIVE_CD8_TCELL_UP	Dnajc5	Rtel1	Egr1	Lrrc20	Gab1	Fastkd5	Pelo	Adhfe1	Vezt	Abt1	Entpd1	Fnip2	Nfe2	Cplx1	Pigc	Galns	Mrpl37	Slc2A3	Cxcl3	Cwc22	Phlda1	Itga2B	Ak8	Gna12	Atp6V1E2	Tyrobp	Lcn2	Elmsan1	Ltf	Slc39A4	Rasgrp2	Saraf	Pycr1	Icmt	Tmem120A	Mid1Ip1	Nfkbiz	Fam162A	Clec1B	Spp1	S100A9	Ano6	Stk10	Abca1	Creg1	Chi3L1	Hsd17B2	Prps2	S100A8
ImmSig_GSE23321_CENTRAL_VS_EFFECTOR_MEMORY_CD8_TCELL_DN	Elovl7	Mrps2	Mtif2	Nme4	Ctsd	Cacna2D2	Bcas2	Hnrnph1	Cryba2	Ccdc59	Cpne6	Dennd6A	Zdhhc12	Rpl11	Tcta	Kif2A	Adat2	Hal	Acyp1	Ndufa10	Spice1	Bloc1S3	Mdm1	Parp16	Taf13	Cxcr6	Kras	Rpl36	Ptcd2	Slc7A6	Pstk	Rabep2	Slc27A4	Ywhaz	Prpf19	Tceal8	Ddx20	Rnf187	Abhd8	Adh5	Mettl9	44987	Ccdc71	Fopnl	Nedd4L	Acadm	Wls	Rala	Emp1
ImmSig_GSE23321_CENTRAL_VS_EFFECTOR_MEMORY_CD8_TCELL_UP	Abcb1	St8Sia4	Tgm2	Khdc1L	Prop1	Mrps6	Tusc2	Lclat1	Ahr	Aopep	Esco1	Fancc	Tmem68	Cds2	Rps6Kc1	Sspo	Nfil3	Angptl2	Nrp1	Ptger2	Nab2	Rsrp1	Sf3A1	Scaf4	Hey1	Kif13A	Panx1	Npc1	Lrrc49	Arsi	Gpm6B	Cst7	Casp1	Tbxa2R	Pmvk	Kctd5	Rilpl2	Slfn12L	Endod1	Rab20	Sesn2	Gcc1	Cdc5L	Slc7A3	Timp2	Ttn	Mtf1	Tbx6	Ndufa12
ImmSig_GSE23321_EFFECTOR_MEMORY_VS_NAIVE_CD8_TCELL_DN	Crim1	Kpna1	Naa20	Phlpp2	Otud7B	Pim2	Srr	Nup188	Tcp1	Smox	Cdkn3	C1Orf52	Pgam5	Coprs	Slc19A2	Fem1A	Mrps30	Csnk2A1	Tipin	Nab2	Trmt44	Tet3	Kansl2	Sdf4	Slc30A3	Zdhhc16	Traf1	Socs4	Slc3A2	Bud23	Otud4	Amd1	Wdr3	Il12A	Ebna1Bp2	Adpgk	Mir21	C12Orf49	Pitpnb	Utp20	Sdcbp	Bicdl1	Csf1	Spag1	Eif3B	Sel1L	Umps	Etf1	Stag3L4
ImmSig_GSE23321_EFFECTOR_MEMORY_VS_NAIVE_CD8_TCELL_UP	En2	Nnat	Stard3	Nfia	Chst3	Tcta	Serpini2	Twistnb	Slc11A2	Hist1H4B	Cyp2C9	Skil	Rsc1A1	Pir	Krt81	Plin3	Galnt2	Cdipt	Schip1	Ptenp1	Cylc1	Ly6E	Upk2	Fads3	Agxt	Cfh	Mt1G	Pde12	Leprot	Vat1	Rimbp2	Rgl1	Neu1	Sv2A	Nop14-As1	Dnah17	Ptprz1	Basp1	Tymp	Plek	Grin2B	Ulk2	Hoxb13	Dock9	Farp2	Rfpl3S	Flna	Klkb1	Grm3
ImmSig_GSE23568_CTRL_TRANSDUCED_VS_WT_CD8_TCELL_DN	Eif2B5	Eif2B4	Laptm5	Nbeal2	Ptpn13	Klf7	Pitpnm1	Pbx2	Actn2	Fxyd5	Rgs10	Spns1	Itm2C	Sipa1	Suds3	Lck	Csk	Itgb7	Cd3E	Midn	Isg15	Traf1	Gadd45A	Cd27	Banp	Tcf7	Phf23	Ndst2	Kcnab2	Nab2	Rflnb	Myo1F	Satb1	Hba2	Ndrg2	Ccr7	Abhd8	Slc29A1	Sgk1	Slc25A25	F8A1	Galnt2	Tap1	Lpin1	Isyna1	Tnfrsf4	Krt25	Kcne5	Ccl5
ImmSig_GSE23568_CTRL_TRANSDUCED_VS_WT_CD8_TCELL_UP	Tep1	Gga2	Il10Ra	Ptp4A3	Myadm	Limd1	Inpp5A	S100A11	P2Rx4	Cpsf2	Tor3A	Tubb6	Adam9	Prkce	Rhoq	Il15	Eps8	Anxa2	Tiparp	Pepd	Ell2	Gpr137B	Blk	Lyn	Ctsh	Saa1	Slc25A15	Slc7A7	Pspc1	Slc25A53	Ly6D	Fgl2	Rnh1	Cep89	S100A6	Rbm26	Cd40	Prkcd	Litaf	Vcl	Ryr1	Syk	Ndst1	Snx2	Orc6	Ppp3Ca	Tpst1	Zc3H12C	Epcam
ImmSig_GSE23568_CTRL_VS_ID3_TRANSDUCED_CD8_TCELL_DN	Slc25A53	Psmb6	Nudt1	S100A10	Anln	Stmn1	Cdk1	Ahcy	Mrpl27	Alyref	Atp5Md	Ccnb2	Cd8B	Cdc20	Parm1	Top2A	Col4A1	Chek1	Elovl6	Ncaph	Psph	Slc31A1	Tbc1D24	Drc1	Cdt1	Pclaf	Cks1B	Brca1	Exo1	Sod2	Nusap1	E2F8	Racgap1	Anapc13	Rad51	Atp5If1	Ccdc28B	Set	Polr3K	Birc5	Ccr9	Cbx5	Cd8A	Snhg6	Ndufa2	Cdip1	Cdca8	Mad2L1	Plac8
ImmSig_GSE23568_CTRL_VS_ID3_TRANSDUCED_CD8_TCELL_UP	Pou2F1	Cd19	Snx2	Cic	Igkc	Itgb7	Angptl2	Il6R	Irf3	Hba2	Casp4	Itm2C	Cd6	Slc4A7	S1Pr4	Dpf2	Rgs14	Fem1A	Lgmn	Tnfrsf4	Tmc6	Sit1	Spns1	Tspan32	Grk6	Terf2Ip	Cant1	Ldb1	Anks3	Setd4	Cd2	Abcf3	Znf467	Arrb1	Apbb1Ip	Arfgap2	Clcn4	Vkorc1	Tox4	Ttc17	Itga6	Tor1B	Sipa1	Tk2	Ccr7	Sell	Ppp2R5A	Kcnn4	Mark2
ImmSig_GSE23568_ID3_KO_VS_WT_CD8_TCELL_DN	Gga2	Chek2	Rhoq	Sipa1	Fcgr2B	Myo1E	C9Orf85	Pkib	Lyn	Ell2	Trappc5	Cep89	Necap2	Pou2Af1	Fuca1	Pspc1	Mcoln2	Slc25A53	Snx2	Ppp3Cc	Znf282	Serpinb1	Csk	Inpp5A	Irf4	Ppp3Ca	Limd1	Marcks	Tcf4	Tmod3	Arhgap21	Nucb2	Cd22	Apoe	Zc3H12C	Ciita	Cd37	Prss23	Prkcd	Abca1	Cmtm7	Gm2A	Cnr2	Napb	Ero1B	Cd19	Smarcd2	Trmt2A	Zdhhc14
ImmSig_GSE23568_ID3_KO_VS_WT_CD8_TCELL_UP	Ncaph	Uck2	Slc31A1	Top2A	Yars	Psmb6	Ccl5	Ssx2Ip	S100A10	Nek2	Aspm	Tbc1D24	Atp5Md	Sf3B6	Ca2	Snhg6	Tfdp1	Cd8A	Cd244	Drc1	Plp2	Mcoln2	Mki67	Fgl2	Tsc22D1	Arpc3	Gabarapl1	Blm	Chek2	Cd7	Anln	Elovl6	Ccr9	Rom1	Mrpl51	Lmnb1	Ttk	Pclaf	Itgae	Asf1B	Dcps	Anapc13	Atp5If1	St3Gal4	Cbx5	Rpl36A	Sem1	Unc119B	Myo1F
ImmSig_GSE23568_ID3_TRANSDUCED_VS_ID3_KO_CD8_TCELL_DN	Hnrnpa1	Bcl2A1	Dpf2	Mycbp2	Cyfip1	Cd22	Tk2	B2M	Ptpn13	Otulinl	Itga6	Inpp5A	Zscan26	Eif4G2	Hla-Dqa1	Igkc	Faslg	Zbtb20	Cd83	Itgb1	Itm2A	Ccr6	Ms4A6A	Cd19	Tspan32	Glce	Casp4	Prkcd	Slc25A36	Zfp36L1	Cd9	Slc30A5	Spg21	Gosr2	Slc44A1	Blk	Ttc39B	Ctsh	Idua	Nrp1	Rcan3	Akap12	Safb	Rpl30	Ppid	Tnfrsf4	Ca2	Usp19	Znf467
ImmSig_GSE23568_ID3_TRANSDUCED_VS_ID3_KO_CD8_TCELL_UP	Dag1	Anxa2	Ms4A6A	Angptl2	Itgb7	Ppp4C	Znrf1	Uck2	Ctsd	Kcnn4	Rgs10	Rflnb	Abhd8	Traf1	Pja1	Nbeal2	Fyn	Coq9	Cdk2Ap2	Actn1	Notch1	Prkcsh	Fam189B	Cd9	Eya2	Cd96	Setd4	Spns1	Itm2C	Id2	Ddhd2	Cbx6	Npc2	Ctsw	Dock5	Il18R1	Faslg	Lbp	Otulinl	Selplg	Alyref	Vps37B	Cd247	Itm2A	Tnfrsf4	Sfmbt2	Ptpn13	Dgka	Lxn
ImmSig_GSE24081_CONTROLLER_VS_PROGRESSOR_HIV_SPECIFIC_CD8_TCELL_DN	Rsad2	Ifi44	Oas3	Chi3L2	Gbp2	Mlana	Xaf1	Eif2Ak2	Ac004551.1	Ifi27	Cps1	Rln2	Ung	Ifi44L	Cd38	Hilpda	Magix	Myo1B	Usp18	Trgv5	Ap1S1	Phf14	Ifnar1	Cep55	Ceacam8	Gzmb	Ttc38	Tmem243	Pcolce2	Hist1H2Ac	Ifi35	Mylk	Spin2A	Dsp	Mast4	Prss23	Prf1	Tnfaip6	Afm	Ly96	Atg3	Smc6	Tas2R4	Cyp4F12	Msx2	Tshr	Aim2	Ikzf3	C1Galt1
ImmSig_GSE24081_CONTROLLER_VS_PROGRESSOR_HIV_SPECIFIC_CD8_TCELL_UP	Ptger4	Plxdc1	Mvb12B	Pls1	Lgmn	Slc7A5	Nell2	Pik3Ip1	Fzd6	Zbtb18	Nbea	Myot	Tnfaip3	Moap1	Myh4	Sema3D	Fam102A	Rpl23	Sox21	Asb13	Cxcr3	Pbld	Rragb	Med21	Spint3	Vamp2	Ifrd1	Apba2	Birc3	Cct6B	Slc15A2	Lonp2	Nkx3-1	Fbxo42	Rps16	Sesn1	Aqp1	Hsph1	Jmjd6	Asnsd1	Mgp	Dennd5A	Lrrc40	Itga5	Slc4A1	Spata2	Tceal2	Cd6	Filip1L
ImmSig_GSE25502_WT_VS_KLF13_KO_THYMIC_MEMORY_LIKE_CD8_TCELL_DN	Tcerg1L	Rai1	Marco	C19Orf84	Pacs2	Mgarp	Sec14L2	Asb14	Scd	Nectin4	Crybb1	Dnm1P46	C2Orf27A	Prb4	Sema6C	Wnt5A	Pcdhga10	Drd5	Ssh2	Lamc3	Zbtb46	Postn	Cox7B2	Or2C3	Muc2	Srebf2	Gpr4	Ankrd40Cl	Fam216B	Kazald1	Tead3	Kir3Dl1	Lrrtm1	Linc02532	Ccm2L	Nmnat2	Abhd17A	Zfp2	Rgmb	Plcl1	Olfml1	Spag8	Prb1	Thbs4	Trpc5Os	Cpne7	Pald1	Pcp4	Fgf10
ImmSig_GSE25502_WT_VS_KLF13_KO_THYMIC_MEMORY_LIKE_CD8_TCELL_UP	Minpp1	Dnm3Os	Cd226	Acbd6	Slc10A4	Lcn12	Usb1	Ankle1	Pstpip2	Mark1	Pdxdc2P	Ksr1	Numbl	Taf1A	Tpte2P6	Tmeff1	Sytl1	Slc41A2	Cd302	Klc1	Khnyn	Asb2	Isg20L2	Mapk1	Ssbp1	Rgs3	Enpp5	Ptgr2	Crybg1	Pcnx2	Znf662	Ptprn2	Znf561-As1	Cfap43	Heg1	Kcnq5	Rpgr	Itsn2	Ccdc144B	Tgm2	Ms4A7	Rpia	Mstn	Aagab	Tnfsf10	Pla1A	Tubbp5	Fbn2	Fam129C
ImmSig_GSE25846_IL10_POS_VS_NEG_CD8_TCELL_DAY7_POST_CORONAVIRUS_BRAIN_DN	Frg1Jp	Usp6Nl	Tbp	Lpxn	Cct7	Scrib	Prkra	Paqr4	Lsm14B	Nipsnap2	Tbl3	Cuedc1	Dera	Rapgefl1	Hdac3	Cib1	Mapk14	Aldh2	Wdr44	Colgalt1	Bccip	Cpsf4	Pigh	Pole3	Tdp1	Smo	Ncapd3	Creld2	Eif3I	Tomm20	Sfxn3	Sirt1	Nelfcd	Bnc2	Chuk	Rbms2	Abhd18	Klf1	Fcgbp	Ndufa7	Traf2	Arfip1	Ttc13	Haus2	Dusp22	Sik1	Mylk	Rdh14	Ift52
ImmSig_GSE25846_IL10_POS_VS_NEG_CD8_TCELL_DAY7_POST_CORONAVIRUS_BRAIN_UP	Tmem97	Atf7Ip2	Hilpda	B4Galt2	Nr4A2	Bbs10	Slc28A1	Filip1L	Or7E156P	Bag2	Lrrc37A2	Pno1	Cdt1	Xpnpep3	Ephx2	Rfk	Slc25A38	Prrg1	Pou5F1P4	Atf3	Cdh19	Gtf3C3	C3	Chrna6	Mtcl1	Plcb3	Spata31C2	Onecut1	Rundc3A	Prnd	Wwc2	Snta1	Cebpz	Scly	Vrtn	Krt76	Rbfox1	Ly6G6E	C1Qtnf1	Cxcl1	Mc5R	Bcl2A1	St18	Egr3	Pramef10	Ireb2	Crybb2	C2Orf72	Habp2
ImmSig_GSE26290_CTRL_VS_AKT_INHIBITOR_TREATED_ANTI_CD3_AND_IL2_STIM_CD8_TCELL_DN	Sema4C	Adarb1	Capg	Stk40	Myo1E	Lif	Gpr155	Pwwp2B	Maml3	Gpat3	Egfl6	Lrrn3	Etv3	Cd40Lg	Trafd1	Rap2B	Camk2G	Dgkd	Arhgef6	Ndfip2	Ubash3B	Cbr3	Dnajb2	Arrb1	Cd48	Krt7	Havcr2	Mir4697Hg	Itpr1	Golga7B	Jade2	St3Gal5	Selenok	Rgl4	Nptx1	Sdcbp	Dock9	Sectm1	Gas2L1	Calcoco2	Mob1B	Lactb	Gdpd5	Zar1	Fdps	Jaml	Sertad2	Esyt2	Spin1
ImmSig_GSE26290_CTRL_VS_AKT_INHIBITOR_TREATED_ANTI_CD3_AND_IL2_STIM_CD8_TCELL_UP	Lepr	Adamts20	Mex3D	Zbbx	Matn1	Polq	Linc00894	Pla1A	Linc01949	Kdelr1	Cdkal1	Hacd1	Ethe1	Suv39H2	Ggh	Or2H1	Il1B	Znf8	Cxcl3	Clec5A	Serpinb9	Krt76	Rad51	Col15A1	Sox15	Adnp2	Nuak1	Bbs10	Ebi3	Abraxas2	Mnat1	Plcb3	Dkk2	Sike1	Gpm6A	Id2	Akr1D1	Gclc	Il21R	Hilpda	Ddit4	Slc28A3	Aff4	Ly6G6E	Sec22B	Egr3	Pimreg	Cylc2	Itpr1
ImmSig_GSE26290_WT_VS_PDK1_KO_ANTI_CD3_AND_IL2_STIM_CD8_TCELL_DN	Sfxn3	Cct7	Zfc3H1	Cpb2	Dvl3	Arfip1	Serpinb7	Usp6Nl	Slc24A2	Lrrc59	Mob1A	Frg1Jp	Cyp4B1	Fam131A	Cpsf7	Adrb1	Ss18L1	Cuzd1	Cnot1	Kat8	Pck2	Ddx58	Nelfcd	Gpatch3	Bicral	Gnmt	Dynlt3	Sec13	Nol10	Tjap1	Ndufaf3	Nipsnap2	C12Orf29	Mpig6B	Ulk1	Rdh14	Rnpepl1	Ctsh	Alcam	Odf2	Slc25A46	Ac034102.1	Krt9	Snhg32	Hdac5	Lig4	Trhr	Srf	Wipf2
ImmSig_GSE26290_WT_VS_PDK1_KO_ANTI_CD3_AND_IL2_STIM_CD8_TCELL_UP	Irf8	Atg5	C1Galt1C1	Idh2	Dnajb1	Dipk1A	Me3	Rnf165	Nubp1	Mphosph6	Dner	Tspan2	Pls1	Adgre5	Cd59	Plxnb2	Fam53A	Ywhaq	Card11	Rft1	Bmp8B	Cd38	Fam126A	Cklf	Ism1	Elf4	Prdm1	Prelid3A	Efl1	Tcea2	Trak1	Cyp24A1	Mpc1	Rgs3	Tent5A	Smarca4	Rttn	Vps37B	G0S2	Nrn1	Cd14	Tnc	Map3K13	Spats2L	C3Orf52	Ptp4A1	Btla	Ntng2	Tmem164
ImmSig_GSE26495_NAIVE_VS_PD1HIGH_CD8_TCELL_DN	Rap1Gap2	Eomes	Togaram2	Gzma	Slamf6	Pyhin1	Adam8	Rab27A	S100A4	Gpr68	Slc15A4	Slfn11	Tgfbr3	Cytor	Apmap	Dnajc1	Atp2B4	Syt11	Pam	Fgfbp2	Calhm2	Linc002481	Map3K8	Ptgdr	Gbp5	Ttyh2	Tigit	Mybl1	Itch	Kat2B	Auts2	Arhgap35	Gzmk	Fcrl3	Gab3	Lpcat1	Lag3	Npc1	B4Galt5	Sfxn3	Fyn	Ccl5	Anxa2	Jakmip2	Glcci1	Atxn1	Tbk1	Clec2B	Stom
ImmSig_GSE26495_NAIVE_VS_PD1HIGH_CD8_TCELL_UP	Dsc1	Armcx1	Plpp1	Fbln2	Sult1B1	Mal	Rab43	Gal3St4	Dchs1	Lmf1	Sned1	Nrcam	Nt5E	Adprm	Nrep	Mds2	Nog	Tktl1	Znf496	Bend5	Epha1	Mest	Efna1	Robo3	Tceal3	Plekhg4	Lef1-As1	Lrrn3	Znf667-As1	Zbtb18	Klf7	Scoc-As1	Nat9	Slc16A10	Cd248	Myb	Tmem272	Pdcd4-As1	Tpst1	Plag1	Znf662	Atg9B	Micu3	Cbr3	Ldlrap1	Ubqln2	Foxo1	Il6St	Actn1
ImmSig_GSE26495_NAIVE_VS_PD1LOW_CD8_TCELL_DN	Eomes	S100A4	Rap1Gap2	Linc002481	Ctdsp1	B4Galt5	Gpr68	Sntb2	Adam8	Gzma	Dnajc1	Togaram2	Pqlc3	Gbp5	Clec2B	Klrg1	Tgfbr3	Ralgds	Pyhin1	Pik3R5	Atp2B4	Lag3	Man1A1	Spats2L	Ago4	Anxa2	Tprg1	Tigit	Apmap	Adcy9	Map3K8	Fgfbp2	Gnly	Tcirg1	Pitpna	Ppp4R1	Rgs3	Mctp2	Ccl5	Ptgdr	Katnal1	Mybl1	Dok2	Dennd3	Mbp	Optn	Slc27A3	Adrb2	Fcrl3
ImmSig_GSE26495_NAIVE_VS_PD1LOW_CD8_TCELL_UP	Znf496	Sult1B1	Mest	Rnf157-As1	Cdca7L	Obscn	Amigo1	Rab43	Flnb	Armcx1	Plekhg4	Dchs1	Dsc1	Hsbp1L1	Atg9B	Nog	Gprasp2	Slc2A11	Ldlrap1	Pik3Ip1	Foxo1	Mds2	Nrcam	Lef1-As1	Epha1	Haus5	Slc16A10	Znf667-As1	Plpp1	Sfxn4	Edar	Tmem272	Lef1	Man1C1	Micu3	Cbr3	Armh1	Plag1	Bphl	Sned1	Cd248	Cars	Pdcd4-As1	Znf662	Arhgef4	Ypel2	Adgra3	Sox8	Scoc-As1
ImmSig_GSE26495_PD1HIGH_VS_PD1LOW_CD8_TCELL_DN	Lyn	Hopx	Hdgfl3	Sh2D1B	Foxd1	Notch1	Kir2Ds2	Glul	Adrb1	Itgax	Ac005747.1	Bok	Lat2	Dstn	Osbpl5	Hmcn1	Kir2Ds1	Ces1	Kir2Ds5	Kir3Dl3	Ncr1	Cd320	Dsg1	Kir3Dl1	Prss30P	Abhd2	Klf8	Bnc2	Kir2Dl5A	Tlr4	Linc00917	Hsh2D	Chrnb1	Cpsf4	Rxra	Mettl7A	Fry	Tshz3	Nqo1	Dusp22	Gper1	Klrd1	Iqcg	Tyrobp	Kir2Dl3	Pde4A	C14Orf28	Kir2Ds4	Acvr2A
ImmSig_GSE26495_PD1HIGH_VS_PD1LOW_CD8_TCELL_UP	Inmt	Galm	Brca1	Cbfa2T2	Tas2R1	Slc4A3	Bphl	Rtn4R	Hnrnpll	Sf1	Icos	Adamts17	Ets1	Tcl1A	Scarb1	Tbc1D4	Ap000911.1	P2Rx5	Tmem63C	Gbp5	C16Orf54	Itih3	Purpl	Rnaset2	C15Orf40	Slamf1	Eme2	Saraf	Blvra	Trbc1	St8Sia1	Fancd2	Tmem170A	Itga6	Znf329	Ranbp9	Bicdl1	Rpl23Ap32	Pbxip1	Gnas-As1	Hla-Doa	Gamt	45175	Kank2	Jmjd8	Znf862	Pla2G2F	Rxfp3	Sgpp2
ImmSig_GSE26669_CD4_VS_CD8_TCELL_IN_MLR_COSTIM_BLOCK_DN	Psd2	Ddo	Nlrc3	Dnaaf1	Ccdc3	Slc37A3	Trmt1L	Frrs1	Hdac4	Ell	Anxa7	Phgdh	Sun2	Rai1	Klhl6	Mbd2	Iqsec1	Zc3H12D	Tmem18	Klrk1	Ehd3	Plcb1	Ddhd1	Mrpl37	Gab3	Tdgf1	Agpat4	Leprotl1	Irf1	Hpcal1	Prrt1	Lrrc40	Rsph3	Evc	Trim28	Akap1	Tmem128	Tbc1D21	Prex1	Haus3	Akap2	Hook1	Htr3B	Rap1Gap2	Elovl6	Vsig2	Oprd1	Nxph4	B4Galt1
ImmSig_GSE26669_CD4_VS_CD8_TCELL_IN_MLR_COSTIM_BLOCK_UP	Lactbl1	Abi2	Slc25A24	Mcee	Pwwp2B	Zswim2	Mfhas1	Asah2	Rasgrp2	Supt7L	Sec14L5	Churc1	Bdh1	Ncmap	Gabrr2	Aldoc	Fam189A2	Pwwp3A	Camkk2	Mtmr10	St3Gal2	Rbm47	Sox4	Cers4	Zfat	Arpc5L	Babam2	Gfer	Ldah	Spata48	Acsl3	Snrpc	Dnajc6	Gls	Elavl2	Rffl	Ccdc157	Uqcrc2	Trmt9B	Sav1	Tmem267	Acsl1	Gpsm2	Tgif1	Slc25A23	E2F2	Ppil6	Ythdc1	Ripor2
ImmSig_GSE26669_CD4_VS_CD8_TCELL_IN_MLR_DN	Itch	Axdnd1	Ppp3Ca	Mrpl45	Mettl27	Slc16A6	Ptch1	Naa38	Il6St	Umod	Slc9A9	Surf1	Prkar2A	Nxnl2	Otulin	Ptprc	Nipa1	Ufl1	Man1A1	Sema3C	Ube3A	Pald1	Pepd	Sipa1L3	Tbxa2R	Slc49A4	Prkch	Marveld1	Prkn	Cd164	Idh3A	Atxn7L3	Klhl28	Rp9	Scml4	Rsph6A	Tspan9	Zbed3	45170	Ttll12	Washc3	Mcur1	Pecr	Shmt2	Capns2	Mtif3	Styx	Pax1	Dhx16
ImmSig_GSE26669_CD4_VS_CD8_TCELL_IN_MLR_UP	Haghl	Smco3	Slc7A14	Cpm	Dnajc10	Rasl11B	Prnp	Pfn1	Ndufaf3	Osbpl9	Tbce	Lonrf3	Rabgap1L	Ddx46	Rec114	Samd1	Slc25A24	Ankh	Fyn	Dgcr6	Dcun1D4	Suco	Mkln1	Alg14	Prdx4	Rbm38	Ergic1	Icos	Fam20B	Cenpn	Tnfrsf18	Ckb	Creb3L2	Ppa1	Grhl1	Arl5A	Bmp15	Klc3	Ndrg3	Arpc5L	Gata3	Mtmr10	B4Galt4	Fuom	Gimap4	Kcnmb4	Det1	Capg	Il2Ra
ImmSig_GSE26669_CTRL_VS_COSTIM_BLOCK_MLR_CD8_TCELL_DN	Evi2B	Acvr1B	Lcmt2	Ifngr1	Lyl1	Junb	Fam120B	Ddi2	Mzt2B	Pitpnm1	Eya2	Qrich1	Prdm5	Slc25A40	Dcaf15	Scd	Fxyd7	Errfi1	Cd180	Acp5	Ephx1	Crebbp	Znf708	Rab14	Mapk14	Zbtb12	Atf7Ip	Plekha6	Lrp10	Ebf1	Klf7	Maged1	Ppp1R21	Ripor2	Pkn1	Nisch	C7Orf57	Fam43A	Axin1	Nlk	Hopx	Polr2A	Prxl2C	Dusp16	Triap1	Cxcr5	Dtx4	Parp16	Myof
ImmSig_GSE26669_CTRL_VS_COSTIM_BLOCK_MLR_CD8_TCELL_UP	Rnf19B	Tars	Psma2	Vim	Hprt1	Ppp3Cc	Cyp11A1	Tiam1	Tap2	Gatad1	Aqp9	Mov10	Psmb4	Ercc6L	Ubxn2A	Ppp6C	Adgrg3	Chaf1B	Slc25A13	Hsd17B7	Pgm5	Alg14	Dynll1	Gnpnat1	Tomm7	Idi1	Il15	Rbm14	Vma21	Ccn3	Rbl1	Ndufc1	Ncoa7	Timm22	Cd86	Elavl2	Otulin	Acot11	Gpt	Med24	Eif5A	E2F8	Tapbp	Rabepk	Mrpl48	Elmo2	Lman1	Tacc3	Lancl2
ImmSig_GSE26890_CXCR1_NEG_VS_POS_EFFECTOR_CD8_TCELL_DN	Lta	Serac1	Cdc25B	Gga3	Wdfy2	Cdc42Bpg	Krt222	Hnrnpul2	Lman2L	Habp4	Rnd3	Ddx19B	Klhdc9	Spidr	Rgs19	Setd1B	Znf25	Dusp4	Nucb2	Ddb2	Ralgds	Atp6Ap1	Rhoa	Casc4	Lgalsl	Ahi1	Dntt	Camta1	Idh2	Accs	Tk1	Alox5Ap	Mprip	Itgb7	C8Orf58	Ampd3	Cisd3	Sema4B	Slc2A3	Phc1	Xbp1	Dctn6	Stap1	Dnajc9	Dennd6B	Rassf4	Tmem173	Cnppd1	Slc4A11
ImmSig_GSE26890_CXCR1_NEG_VS_POS_EFFECTOR_CD8_TCELL_UP	Sgcb	Ubxn2B	Nampt	Rilpl1	Ifitm3	Gypc	Caprin1	Med12L	Heg1	Mitd1	Carmil1	Gbp2	Hla-E	Shisa5	Cybb	Fap	Wls	Mx2	Cnot6L	Cxcl10	Tmem206	G3Bp2	Stard4	Cnot3	Tlr7	Inpp4B	Hap1	Rnps1	Trim21	Spata13	Lss	Evi2A	Ac124319.1	Pmepa1	Fbxo34	Znf277	Serpinb9	Mrpl22	Abtb2	Uri1	Slf2	Bcl2A1	Ccdc171	Slfn12	Isg20	Plac8	Tnfsf10	Calhm6	Peli1
ImmSig_GSE27092_WT_VS_HDAC7_PHOSPHO_DEFICIENT_CD8_TCELL_DN	Dclre1A	Zkscan3	Zbtb45	Pthlh	Rer1	Eloc	Ubd	Rexo2	Slirp	Txnip	Psmb10	Mrpl2	Dguok	Rps11	Pcdha12	Mme	Htr2B	C9Orf64	Mgst1	Nudt4	Sult1B1	S100Pbp	Nat2	Tsnax	Uqcc3	Nipsnap2	Lsm3	Nav2	Irak1	Strbp	Psmc3Ip	Apobec1	Nup93	Serpine1	Nde1	Scand1	Shoc2	Samhd1	Rpa2	Mrpl36	Nme1	Cnn2	Med10	Srp9	Clta	Atp11A	Slc7A6	Isg15	Ptpn9
ImmSig_GSE27092_WT_VS_HDAC7_PHOSPHO_DEFICIENT_CD8_TCELL_UP	Mprip	Adh1C	Gng3	Ifnar2	Ern2	Lrrc6	Tnnt2	Abcc8	Lyl1	Srxn1	St8Sia3	Casq1	Las1L	Gar1	Arih2	Ltf	Pole3	Rbl2	Ppt2	Sh3Gl3	Igfbp3	Reep1	Rpl15	C1Orf43	Crtam	Chrna7	Abhd8	Serpinb5	Oser1	Med1	Clic4	Ccnb1Ip1	Plat	Jund	Onecut1	Adrb1	Ccnf	Tusc2	Cp	Tnnt3	Chrnb1	Slc2A4	Cyp2F1	Hrc	Pgam2	Ptgir	Ly6G6D	Frzb	Phlda2
ImmSig_GSE27786_BCELL_VS_CD8_TCELL_DN	Ceacam20	Klf3	Mbnl1	Mthfd1L	St6Galnac5	Rap2B	Mex3B	Prkdc	Itfg1	Aqp9	Tbxa2R	Itpk1	Dnajb4	Gmfg	Klf15	Fgf13	Atp10A	Bst2	Fblim1	Hsf4	Mettl24	Churc1	Setx	Igf2R	Gbp7	Kiz	Itgal	Gabrr1	Acap3	Pla2G3	Stxbp5	Kdm1A	Ahcyl2	Shc4	Mab21L3	Prag1	Cplane1	Ap3S1	C5Orf34	Top1Mt	Cend1	Sim1	Prxl2C	Znf292	Mlx	Gzmb	C16Orf90	Gpr65	Vwc2
ImmSig_GSE27786_BCELL_VS_CD8_TCELL_UP	Fen1	Scly	Mon1B	Ppp1R21	Hs6St1	Arhgap25	L1Cam	Pbk	Rab14	C3Orf67	Rufy1	Cnp	Tctex1D2	Yeats4	Tor1Aip1	Ppih	Gdap1L1	Vim	Dtx2	Atp6V0D1	Ncoa1	Rdh12	Paip2	Leng9	Polr2J	Nfkbie	Bap1	Kdm2B	Serpinb7	Sulf2	Bub1B	Asnsd1	Cyfip1	Tmed1	Rab39A	Slc4A7	Prdx4	Son	Tsc2	Dhx38	Baz2B	Coro7	Mtmr14	Rab24	Bicd2	Upb1	Prxl2A	Psma5	Rb1
ImmSig_GSE27786_CD4_VS_CD8_TCELL_DN	Nob1	Appl2	Itk	Taf4B	Acaca	Eif3E	Extl2	Eif3L	Calhm6	Znf414	Ppp3Cc	Mecr	Pank4	Orc5	Rasa2	Cdc14B	Ggt1	Mapk8	Pkp4	Utp4	Cp	Pdxp	Frmd4A	Amelx	Mrpl38	Keap1	Zyx	Ccnj	Iglc7	Themis	Fam163A	Chst11	Cisd1	Acer1	Nfs1	Champ1	Stx2	Grwd1	Cyp2U1	Dnaaf5	Use1	Lsm7	Trim32	Rgcc	C19Orf48	Frrs1	Kiaa0355	Gstcd	Pde3B
ImmSig_GSE27786_CD4_VS_CD8_TCELL_UP	Capsl	Myo1E	Kctd10	Ext1	Myo5A	Zdhhc15	Ypel2	Arid1B	Map1Lc3B	Kdm2B	Son	Suco	Rhbdf1	Clec4G	Tnfrsf25	Nrdc	Plpp5	Snx20	Cir1	Plscr1	Pgghg	Faah	Adgre5	Cdc25B	Casp4	Esyt2	Rab37	Nhsl2	Cwc15	Il17B	Ids	Grin2B	Gtpbp2	Dync1I2	Bcl2A1	Tmigd1	Clint1	Ddi2	Tmbim4	H1F0	P2Rx7	Uros	Cdh7	Tex2	Znf326	Ell	Mknk2	Zbtb7B	Cd6
ImmSig_GSE27786_CD8_TCELL_VS_ERYTHROBLAST_DN	Tsku	Ppp1R3C	Smr3A	Ooep	Cttnbp2	Ipmk	Oc90	Cxcl14	Asah2	C6Orf132	Nav3	Stradb	Pik3R3	Lmln	Znf786	Chrd	Sgk3	Get4	Ccdc120	Palb2	Nrap	Ifih1	Cdca5	Fzd4	Fut2	Mgam	Loxl3	Igfbp6	Spidr	Mettl27	Gpihbp1	Timm50	Cpeb4	Rnf39	Spink4	Zfr2	Dnm1	Tdrd7	Fezf1	Rcvrn	Fxyd2	Hecw1	Zdhhc14	Ankrd54	C5Orf30	Ell3	Mycbp	Slc30A9	Isca2
ImmSig_GSE27786_CD8_TCELL_VS_ERYTHROBLAST_UP	Emc2	Fam172A	Plekhj1	Glb1	Ac092881.1	Rasgrp2	Pglyrp1	Trim14	Anapc10	Spata6	Nrde2	Tcf25	Btf3	Gsto1	Dcaf15	Zc3H7A	Coro1C	Mphosph10	Ppp3Ca	Bclaf1	Nfkbiz	Pomp	Phf23	Tubb2B	Lair1	Nisch	Cluap1	Styx	Nrbf2	Rad1	Ndufaf4	Bcl2A1	Ogfod1	C22Orf39	Coasy	Hmg20A	Git2	Rnf44	Casc4	Csrnp1	Lmbrd1	Ctdnep1	Lta	Fibp	Fpgt	Poglut2	Klc1	Arfgef1	Fam120B
ImmSig_GSE27786_CD8_TCELL_VS_MONO_MAC_DN	Mybpc1	Ttll11	Sass6	Ccdc189	Uxs1	Sycp1	Foxi1	Rab14	Hspa4L	Poc1A	Cyp4A22	Nkiras2	Amdhd2	Lrrc8D	Sgk3	C16Orf78	Tacc1	Sem1	Zc2Hc1A	Cdk11B	Atxn1L	Obp2B	Tspoap1	Timp2	Pdzd8	Slc8B1	Gpc1	Dpy19L4	Clec10A	Naa38	Nfic	Farp1	Mpp1	Neto2	Krt28	Atp2A3	Ada	Myl1	Mir22Hg	Ralgapa1	Dtx4	Arap3	Cox19	Yaf2	Lims4	Gpr137B	Pi4K2B	Ehd1	Rdh12
ImmSig_GSE27786_CD8_TCELL_VS_MONO_MAC_UP	Dus3L	Pou5F2	Laptm5	Anapc16	Rccd1	Immp1L	Slfn13	Znrd1	Uba1	Ctu1	Flnb	Hnrnph1	Trim44	Lcmt2	Tnfrsf18	Psmd12	Tmem70	Spata6	Irf1	Med12	Maf1	Crebrf	Lmntd2	Nek7	Abhd14A	Angptl4	Pdcd1	Fam120B	Ccdc51	Huwe1	C2Orf76	Timm13	Atpaf1	Znf169	Setd2	Atp5F1B	Zbtb44	Camk2B	Mplkip	Igbp1	Banf1	Ddx24	Mlycd	Tomm7	Afg3L2	Aebp2	Znf800	Sla2	Osbpl5
ImmSig_GSE27786_CD8_TCELL_VS_NEUTROPHIL_DN	Acvr1B	Trappc5	Batf2	Hsd17B14	Sass6	Uxs1	Gja4	Dok7	Ranbp9	Pbk	Atp11C	Slc7A11	Tmem30A	Ac003665.1	Tead1	Fbxl19	Asb6	Ubd	Ginm1	Nisch	Arhgef4	Tram2	Trappc10	Myo19	Gpr153	Tiam2	Ireb2	Gas2L3	Rsph3	Ccdc126	Rgs6	Dmbx1	Rgn	Fut2	Cdc27	Cdk14	Mfsd4B	Pdia2	Ptpn9	Cd4	Mastl	Nnt	Foxn2	Deptor	Atxn1L	Tmem120A	Eno1	Tsc2	Il1Rap
ImmSig_GSE27786_CD8_TCELL_VS_NEUTROPHIL_UP	Shmt1	Pggt1B	Rrp36	Rpain	Ercc5	Lcmt2	Gpam	Immp1L	Ift46	Setd2	Ldb1	Phgdh	Ext1	Drg2	Tars2	Tsr3	Slc22A5	Poglut2	Ammecr1L	Tmem241	Coq6	Styx	Ap3M2	Acaa2	Mettl3	Atp5F1B	Helb	Spata6	Usp38	Glrx3	Phf20	Gid4	Bop1	Nab2	Ptgis	Fcf1	Eif2B4	Ccar1	Gnl2	Mrpl34	Mrtfb	Trim35	Setdb2	Rhebl1	Slc35A4	Ttll12	Rad1	Arf6	Abhd14A
ImmSig_GSE27786_CD8_TCELL_VS_NKCELL_DN	Tmem30A	Golga7	Rab3Gap2	Wdfy2	Ssr3	Lxn	Tmem86A	Phactr4	Serpinb8	Atxn1L	Ulk1	Hsd17B11	Acyp2	Akap7	Adipor2	Gusb	Phtf2	Gsdmd	Lonrf3	Hmgn3	Yipf5	Arhgap18	Vps9D1	Cfb	Slc43A3	Cfp	Nkiras2	Tmbim4	Zmynd8	Aagab	Far1	Raf1	Znf467	Rpl39	Alpk1	Tgfb3	Ckb	Ac005840.1	Zbtb7B	Pqlc3	Snx2	Trafd1	Camkk2	Frmd4A	45171	Triap1	Cep290	Mpp1	Exoc6
ImmSig_GSE27786_CD8_TCELL_VS_NKCELL_UP	Usp38	Acat1	Ears2	Mthfd1L	Mecr	Gpr183	Tfap2A	Cox16	Nob1	Eif3G	Mif	Rad52	Gja10	Rit2	Magea11	Hk1	Rpl13A	Ankrd55	Pde11A	Dhx33	Cryz	Amelx	Eif3I	Phox2A	Ndrg3	Pdcd1	Rrad	Glt8D2	Cldn10	Slc49A4	Ereg	Smg1	Pdcd6	Psma3	Gdap1L1	Tmem42	Pank4	Cyp2U1	Msh2	Bclaf1	Cplx2	Gpr68	Rnf146	Arl3	Hnrnpc	Tomm7	Ttll12	Kcnab2	Rrp15
ImmSig_GSE27786_CD8_TCELL_VS_NKTCELL_DN	Tnfrsf1A	Arap3	Orm2	Myo1E	Tdrd7	Erlin2	Frmd4B	Ddx19A	Hnrnpa0	C15Orf41	Pam	Ac073611.1	Yif1A	Ppm1J	Slc2A8	Fcgr2B	Gfi1	Unc93B1	Samd10	44991	Gabarapl1	Rin2	Lrp10	Uba1	Trappc1	Plscr1	Fbxo41	Rap2A	Lamp2	H2Afy	Rabl3	Hoxd9	Rnf157	Rab37	Brk1	Adgre5	Gab2	Nck2	Nrsn2	Rap1Gap2	Rab14	Tollip	Mgme1	Gmppa	Arhgap18	Itpripl2	Mzb1	Aldh18A1	Retsat
ImmSig_GSE27786_CD8_TCELL_VS_NKTCELL_UP	Prr18	Ctps1	Slc25A4	Nme7	Tmem121	Men1	Hadh	Rgs19	Mtg1	Pigf	Lancl1	Ppcdc	Pdk1	Setx	Snhg6	Aprt	Bhlhb9	Stk38	Stx1A	Slamf6	Plcg1	Gstt2	Cd6	Nostrin	Sfrp2	Nhp2	Stk35	Utp18	Mrm1	Eif3E	Zyg11A	Lrrn1	Cep83	Acss1	Eif1	Hm13	Il9R	C1Qbp	Ttr	Eif4G2	Tecrl	Mab21L2	Smc4	Tpbg	Zfat	Rrn3	Aldob	Rras	Dmbx1
ImmSig_GSE27786_LIN_NEG_VS_CD8_TCELL_DN	Eif3E	Rexo4	Znf7	Mbnl1	Slc20A1	Esco1	Cept1	Nabp1	Mss51	Sit1	Rnf123	Plekha2	Mal	Ostm1	Vamp4	Pip5K1A	Lyst	Malat1	Rassf7	Eif3K	Amn1	Trip12	Tomm7	Itpk1	Gpatch2	Pogz	Aebp2	Anapc16	Ptprcap	Catsperd	Rplp2	Babam1	Ap3M2	Camk2B	Itgal	Csnk1G2	Sp1	Rnf165	Mrap2	Eef1G	Gabrr2	Tnfaip1	Man2A1	Pkd1	Itgb2	Rtp4	Ddx58	Tnks1Bp1	Rps6Ka3
ImmSig_GSE27786_LIN_NEG_VS_CD8_TCELL_UP	Smpd4	P4Hb	Timm8B	Kctd3	Tgif2	Cul1	Vdac3	Samm50	Mettl15	Phtf2	Sorcs3-As1	Pik3Cd	Zfp30	Scarf1	Ccdc146	Dctd	Chst11	Hk2	Suv39H1	Kiaa1958	Pdgfd	Srrt	Gcsh	Fads1	Kdm2B	Myo3A	Tex29	Exoc6	Nucb1	Aqp9	Sytl4	Ccnf	Ogfrl1	Mrpl42	Strbp	Ak3	Smo	Gstm4	Fdps	Akip1	Vat1	Tacc3	Ctnna1	St7	Mphosph6	Rbbp8	Dmac2L	Mmgt1	Scrn3
ImmSig_GSE27786_LSK_VS_CD8_TCELL_DN	Tomm7	Surf1	Ttll11	Abi1	Vamp4	Klf3	Ndrg3	Rpl31	Psmb10	Kidins220	Vwa3A	Esco1	Aebp2	Dzip1	Tnfrsf18	Rhog	Esyt1	Gpr37	Rap2B	Slc30A1	Laptm5	Klf15	Trir	Rrad	Klrg1	Smarcd2	Rnf19A	Pip5K1A	Cacng4	Washc2A	Slc37A3	Ankrd12	Rock1	Tmem179B	Aqr	Errfi1	Itga1	Snf8	Gabrr2	Flna	Aip	Rexo2	Akr1B1	Pank4	Mrap2	Cpeb4	Ptch1	Reck	Slco5A1
ImmSig_GSE27786_LSK_VS_CD8_TCELL_UP	Coq4	Mapk14	Rnase6	Arhgap21	Zkscan1	Ntpcr	Srrt	Tmem106C	Dhrs3	Fam217B	Fads1	Mtfr1	Ubfd1	Hspa12B	Ndst1	Tnfrsf1A	E2F8	Fam135A	Tspan4	Lpin2	Sirt4	Kdm2B	Ccdc120	Nfic	C11Orf1	Ac005840.1	Gcsh	C11Orf24	Rasgef1B	Rev1	Itpripl2	Arhgap18	Hk1	C12Orf75	Cc2D2A	Mib1	Trak1	Lix1L	Enox2	Hnrnpa0	Adamts12	Mettl7A	Cited2	Col4A1	Cldn12	C11Orf74	Ppm1L	Rps6Ka5	Matn2
ImmSig_GSE29164_CD8_TCELL_VS_CD8_TCELL_AND_IL12_TREATED_MELANOMA_DAY3_DN	Crtam	Tle1	Eif4Enif1	Dhcr24	Cox8A	Rpl22	Gnb4	Krt25	Tuba1A	Tmc6	Cd99L2	Setd4	Dgka	Klf7	Ttc39B	Socs3	Klf2	Dntt	Prkd2	Ccr7	Srpk1	Itga6	Rgs14	Pafah2	Fxyd5	Il6R	Itm2A	Ssbp2	Myc	Slc30A4	Shoc2	Pole2	S1Pr4	Emp3	Arhgap21	Rasa3	Rgs10	Znf22	Btf3L4	Kcnn4	Sgk1	Myb	Cd5	Npc2	Actn1	Tnfaip8L1	Serpini1	Pdlim4	Cyp2S1
ImmSig_GSE29164_CD8_TCELL_VS_CD8_TCELL_AND_IL12_TREATED_MELANOMA_DAY3_UP	Rnf169	Med13	Daxx	Txndc5	Relch	Zbtb5	Il15	Ppp1R15B	Pcif1	Ac092881.1	Hist1H3D	Sucla2	Lrrc45	Brd7	Mctp1	Cipc	Acot11	Zdhhc7	Ruvbl1	Npat	Tmem159	Necap1	Ficd	Urb2	Atp7A	Ptpra	Hmg20A	Rhoq	Tuba4A	Kmt5A	Hmbs	Trio	Atp6V1E1	Mtor	Dbt	Dip2A	Itm2B	Unkl	Piezo1	Rint1	Brk1	Mmgt1	Fam160B2	Klhl15	Tent4A	Rnf2	Usp38	Mef2A	Phf10
ImmSig_GSE29164_CD8_TCELL_VS_CD8_TCELL_AND_IL12_TREATED_MELANOMA_DAY7_DN	Tyms	Moxd1	Cytip	Copb2	Armc2	Rrm2	Prdx4	Hesx1	Fndc3B	Greb1L	Linc00486	Gab1	Nme1	Tmem74B	Krtap19-1	Mrpl10	Pdia5	Pqlc2L	Stt3B	Znf35	Qrfpr	Jchain	Sprr1A	Ggt1	Pdia4	Kcnj16	Ssr2	Celp	Hsp90B1	Slc11A2	Stkld1	Fam98A	Rwdd2B	Tshb	Zwint	Cnksr1	Tram1	Rgsl1	Mydgf	Krtap9-4	Cd38	C16Orf46	Slc37A3	Mybl2	Hist1H3H	Pclaf	Gmppb	Zc2Hc1B	Lgmn
ImmSig_GSE29164_CD8_TCELL_VS_CD8_TCELL_AND_IL12_TREATED_MELANOMA_DAY7_UP	Hist1H3D	Anxa11	Tmem69	Zbtb5	Tnrc6B	Znf526	Pan2	Rere	Armcx4	Cx3Cr1	Ctps2	Gpr160	Pias3	Braf	Hip1	Kif3B	Unkl	Dcaf17	Ikbke	Cd300Lg	Myo7A	Evi5	Slc2A9	Tceanc2	Pde8A	Zkscan8	Tmem245	Rnf111	Srek1	Mrpl33	Plekhg1	Gpatch1	Slc25A30	Zscan12	Rasa1	Sorl1	Emp3	Atp10D	Virma	Rbm41	Ube3A	Cdk17	Nek9	Atxn7L3B	Lats2	Abraxas2	Mrpl3	C5Orf22	Dnajc13
ImmSig_GSE29164_DAY3_VS_DAY7_CD8_TCELL_AND_IL12_TREATED_MELANOMA_DN	Ac010255.3	S1Pr1	Slc5A5	Hsd17B8	Kcne5	Lix1	Ppfia4	Sycn	Or52A1	Krt80	Nacc1	Rab1B	Lrfn1	Ngf	Mpped1	Pdgfc	Kdm6B	Ppil2	Hla-Dra	Tap2	Tnxb	Sypl2	Ly75	Fndc5	Mdh2	Lypla2	Hectd2	Gpr45	Zfpm2	Nop16	Stk32C	Csf3	Zfp37	Hgs	Itpr3	Arhgef25	Krt72	Pdzk1Ip1	Dcdc2	Serpinb2	Cdc42Ep2	Cd244	Tp53I11	Dnm2	Col1A2	Ggt5	Atp5Po	Dcc	Ndufa6
ImmSig_GSE29164_DAY3_VS_DAY7_CD8_TCELL_AND_IL12_TREATED_MELANOMA_UP	Rcor3	Ndrg1	Pvt1	Ell3	Nfe2	L1Cam	Mgst2	Chd7	Gpr155	Abtb2	Polg2	Arhgef3	Zfhx3	Fnta	Mbtd1	Ccdc88A	Ccr2	Il7R	Smim5	Usp18	Fkbp1B	Ydjc	Tet2	Qars	Cct6A	Cd300C	Dynlt3	Zc3Hav1	Mex3B	Pex13	Fkbp3	C19Orf12	Dennd4A	Rnf24	Msrb1	Sema4C	Mrpl16	Smox	Insig1	Pard6A	Cd84	Abcg2	Hsd17B12	Ly86	Rnf115	Man2A2	Vegfc	Slc2A6	Rsph3
ImmSig_GSE29164_DAY3_VS_DAY7_CD8_TCELL_TREATED_MELANOMA_DN	Gsap	Bbof1	Nudt15	Atxn2L	Fam98C	Glt8D2	Pecam1	Casr	Ahsg	Ambra1	Snx8	Ece1	P3H4	Uggt2	Bid	Psap	Flt3	Dbn1	Gpbp1L1	Ercc2	Arfip2	Tmem80	Gabrp	Lfng	Evl	Itgax	Amtn	Vhl	Dok7	Zc3H12D	Ppy	Sox12	Tsen34	Tomm6	Naif1	Cnr2	Cd38	Tmlhe	Efhd2	Dna2	Mbtps1	Decr2	Leng8	Tm4Sf5	Nod1	Rtl6	Adamtsl2	Slc20A2	Csmd2
ImmSig_GSE29164_DAY3_VS_DAY7_CD8_TCELL_TREATED_MELANOMA_UP	Tp53Rk	Lsm2	Pax4	Cyld	Ubn1	Slc25A25	Snph	Ddx11	Cyba	Dok7	Tctex1D2	Rarg	Gabrp	Mia	Jak3	Gjb1	Loxl4	Arfip2	Ahsg	Erlin2	Znf217	Capzb	Col6A2	Abraxas1	Lime1	N4Bp2L1	Ranbp3L	Dnm2	Khnyn	Setd5	Upk1B	Kcnk16	Akap6	Clasrp	Cyp2A6	Xpnpep2	Lbr	Cacng8	Tspan9	Hdac10	Marveld3	Tnfrsf4	Ubr2	Raly	Cmip	Kif15	St8Sia6	Abi3	Drd2
ImmSig_GSE29164_UNTREATED_VS_CD8_TCELL_AND_IL12_TREATED_MELANOMA_DAY3_DN	Ercc6L	Wdr11	Mcm4	Ppa1	Sgpp1	Lsr	Flot2	Itgb2	Hells	Stap1	Ttf1	Wdr61	Api5	Inpp5B	Osbpl3	Eps8	Upb1	Noa1	Ogt	Ywhaq	Nceh1	Fut7	Ankh	Mtmr14	Fbxo3	Ap1G2	Wdr3	Stk36	Sirt1	Rab29	Prrc2C	Pxmp2	Sema4A	Nipsnap3A	Tnrc6B	Tuba4A	Ncoa1	Pwp1	Hmgn5	Ogdh	Washc5	Trim33	Taf2	Rnf144A	Prdx6	Rpe	Raf1	Spop	Atf7
ImmSig_GSE29164_UNTREATED_VS_CD8_TCELL_AND_IL12_TREATED_MELANOMA_DAY3_UP	Glt8D1	Vat1L	Cct3	Cxcl16	Soat2	Myrip	Znf777	Ppm1E	Rnf135	Znf32	Nectin4	Porcn	Commd9	G6Pc3	Gadl1	Myo1E	Slc25A23	Mul1	Gkap1	Znf862	Comp	Pde4Dip	Atp6V0C	Plaat3	Gcnt1	Zfp62	Elavl4	Cnpy3	Med31	Sftpc	Xpo5	Zfp37	Abhd14A	Mettl18	Idua	C1Orf122	Ptbp1	Clptm1	Eefsec	Calml4	Kcp	Dynlt3	Ppfia4	Hs6St1	Aup1	Nfib	Epas1	Naa80	Wdr75
ImmSig_GSE29164_UNTREATED_VS_CD8_TCELL_AND_IL12_TREATED_MELANOMA_DAY7_DN	Il21R	Ptrh2	Elac2	Mtln	Gpank1	Sgce	Junb	Sall3	Rbpms2	Armcx2	Ppp3Cc	Rpl22L1	Stap2	Trit1	Gsx1	Chst15	Snn	Vps37B	Elp5	Cox6C	Ap1B1	Pcp4	Serinc4	Hm13	C14Orf180	Pdlim2	Akt1	Plaat5	Marcksl1	C1Orf54	Pfn1	Slc52A3	Draxin	Pdcd4	Gtf2F2	Myc	Abcb1	Apol2	Ift22	Fgd6	Capsl	Hspbp1	Churc1	Pigu	Tes	Rab11Fip4	Mpp2	Emc9	Mpst
ImmSig_GSE29164_UNTREATED_VS_CD8_TCELL_AND_IL12_TREATED_MELANOMA_DAY7_UP	Rnf168	Pcif1	Tnrc6B	Polr3F	Pdzd8	Ythdf2	Msra	Ac092881.1	Zmat3	Snrnp48	Ptpn6	Bcl2L11	Entpd7	Tmco1	Angel2	Mocs2	Mbnl3	Ppm1D	Tuba4A	Fam49B	Exd2	Inpp5B	Smc3	Ocrl	Spast	Oga	Cdyl	Ncf1	Ppp2R5A	Spata6	Recql	Panx1	Alas1	Tmem159	Ipo11	Kctd18	Ogt	Fas	Hmgn5	Tmem109	Hsd17B4	Ifnar1	Tmem41A	Brd7	Znf277	Scaf11	Tlk1	Rapgef2	Nup50
ImmSig_GSE29164_UNTREATED_VS_CD8_TCELL_TREATED_MELANOMA_DAY3_DN	Msn	Sidt2	Dock10	Map3K5	Itpr3	Cebpd	Aebp2	Igsf6	Ctss	Nrros	Il7R	Gpr155	Ptpn6	Myo1E	Cyba	Filip1L	Prkcb	Cnpy4	Gpr183	Sash3	Slc25A37	Itgb3	Panx1	Akap13	Rgs3	Madd	Rsad2	Napsa	Cd47	Arsk	Chka	Ackr1	Ifit1	Mycbp2	Gsn	Slc44A1	Grap	C12Orf10	Asb2	Shisa5	Acot7	Rbm43	Cadm3	Dnajc22	Serpini1	Setd6	Dgkd	Ctsh	E2F2
ImmSig_GSE29164_UNTREATED_VS_CD8_TCELL_TREATED_MELANOMA_DAY3_UP	Dgcr6	Cyb5A	Prkd3	Tox4	Galnt7	Gpr160	Hspb11	Armcx3	Tle1	Usp47	Sdc3	Arap1	Gusb	Dpp7	Aptx	St8Sia4	Rnf19A	Mtss1	Ttc32	Mrpl52	Znhit6	Mbtd1	Sec11C	Gfod1	Nudt19	Cyp4V2	Mboat1	Slc39A1	Tspan33	Galk1	Farp2	Tle6	Pdlim7	Uxt	Ppp2R5A	Prkab2	C5Orf30	Akr1B10	Stx8	Cpne3	Dmpk	Serpinf1	Mettl23	Csnk1G3	Ndufb9	Frmd4A	Top1Mt	Ctdsp2	Ccr2
ImmSig_GSE29164_UNTREATED_VS_CD8_TCELL_TREATED_MELANOMA_DAY7_DN	Atp1A2	Rps9	Sycn	Selenoo	Hla-Dra	Aif1L	Or52A1	Plekho2	Nol12	Sf3B3	Asic4	Cep170B	Slc31A2	Zdhhc14	Armcx2	Nckipsd	Slc29A4	Rbfox1	Tctn2	Cyp8B1	Cnn1	Fam162A	Sema6C	Prr9	Apod	Thsd7B	Stard3Nl	Efhd2	Sts	Smad7	Ube2L3	Pdzd11	Bcat2	Arid3B	Cmtm5	Lim2	Arhgef28	Tspan18	Psmg4	Scnm1	Dnmbp	Serpine1	Znf358	Dctpp1	Lurap1L	Slco5A1	Col25A1	Rpusd1	Or10A4
ImmSig_GSE29164_UNTREATED_VS_CD8_TCELL_TREATED_MELANOMA_DAY7_UP	Map3K8	Psme1	Rac2	Ccr2	Slc35B1	Jchain	Itm2C	Ufc1	Myo6	Pip5K1A	Cxcr3	Ubxn1	F2R	Alad	B4Galnt1	Smpd1	Cwc15	Ccr5	Ddhd2	Anxa1	Cyba	Dnajc1	Ell2	Ifng	Psmb8	Tnfrsf18	Cd82	Rnase4	Tirap	Vcam1	Rin2	Nsmaf	Faslg	Icam1	Slc35B2	Rnpep	Pih1D1	Flot1	Lyn	Marcks	Il4I1	Soat2	Klrk1	Psmb3	Il18Rap	Rpp25L	Ccl5	Ppp3Cc	Hhex
ImmSig_GSE3039_ALPHAALPHA_CD8_TCELL_VS_B1_BCELL_DN	Hells	Snx11	Tnf	Lcmt1	Zbtb17	Farp1	Sh2B1	Desi1	Mcm10	Suds3	Pstpip1	C20Orf27	Dhrs11	Cct7	Atxn7L1	Csrp2	Tp53I11	Pappa	Rfc2	Cstf1	Mef2C	Ralyl	Sry	Ctr9	Ezh2	Tuba3C	Abcc5	Tyms	Nt5E	Tmem170A	Cenpt	Cep152	Il15	Mbd6	Pcyt2	Bicdl2	Slco4A1	Prok2	Ccnd3	Pidd1	E2F1	Blm	Ndrg2	Zcrb1	Slc5A11	Heph	Klf2	Zgrf1	Selenom
ImmSig_GSE3039_ALPHAALPHA_CD8_TCELL_VS_B1_BCELL_UP	Bnip2	Fkbp1B	Rpl4	Rgl1	Atp6Ap2	Rgs1	Alkbh2	Mccc1	Postn	Tdrd7	Rnh1	Tspyl4	Ms4A6A	Slc36A1	Fez2	Smagp	Gns	Rims3	Pip4K2A	Ctso	Pla2G15	Rnd3	Rsl24D1	Prdm1	Hs6St1	Elovl5	Gbp4	Fam135A	Tmem65	Arl6Ip4	Nckap1L	Sh2D1B	Batf	Gngt2	Lxn	Trpm4	Tf	Lpxn	Ece2	C2	Ibtk	Lrp12	Rab12	Soat1	Mras	Il15Ra	Slc35F5	Klk8	Dpy19L1
ImmSig_GSE3039_ALPHAALPHA_CD8_TCELL_VS_B2_BCELL_DN	Sbf2	Haus1	Slc7A2	Maff	Cul7	Lpin2	Mpg	Psmc3	Spart	Ifrd1	Spire1	Phlpp1	Msh2	Slc7A5	Echdc3	Pdgfa	Irak2	Camk1	Glmp	Gins1	Colec12	Naglu	Hpgds	C1Orf198	C1Qc	Smyd2	Btbd19	Timp1	Tlcd2	Basp1	Ninj1	Tamm41	Xylt2	Zbp1	Dipk2A	Ddt	Gstm3	Lhfpl2	Gdpd1	Efna5	Man1A2	Tmeff1	Abl2	Mrpl3	Apoc2	Arid5B	Zfpm1	Crtap	Alkbh7
ImmSig_GSE3039_ALPHAALPHA_CD8_TCELL_VS_B2_BCELL_UP	Fam241A	Ica1L	Hemgn	Gatd1	Gpd1	Fbxw2	Mpo	Slc52A2	Khk	Gtpbp8	Cd300A	Nat8L	Il6R	Avp	Mras	Dmbx1	Rpgrip1	Tmem150B	Lect2	Rnf144B	Adam23	Tdrd7	Elmo2	Ltb	Lrg1	Arl6Ip1	Pdzd3	Smarcd2	Spryd3	Zkscan3	Flt3	Acot8	Jchain	Zfat	Pparg	Sidt2	Gpr160	Anapc16	Fbxo10	Arhgef37	Mindy1	Asb2	Son	Lce3B	Atrnl1	Fam49A	Camp	Oxld1	Ctbp1
ImmSig_GSE3039_ALPHAALPHA_VS_ALPHABETA_CD8_TCELL_DN	Hemgn	Ahsp	Dbnl	Eva1A	Gp2	Ca1	Snx31	Arhgap39	Prg3	Heg1	Trim7	Glcci1	Mycl	S1Pr5	Ptprc	Fcn1	Tesc	45175	Cd7	Chmp1B	Pheta2	Flt3	Stab2	Tmcc2	Cd79A	Abca3	Coch	Ap1S3	Ubac2	Akap10	Adrb1	Cxcr5	Marco	Ptger3	Zbtb9	Ncr1	Suox	Vstm4	Mzb1	Aldh1A1	Psip1	Il5Ra	Sfi1	Rogdi	Cd4	Rapgef1	Pip4K2A	Fbrsl1	Ryr3
ImmSig_GSE3039_ALPHAALPHA_VS_ALPHABETA_CD8_TCELL_UP	Prelid1	Ndufs5	Ikbke	Lratd2	Snrpf	Lxn	Fcgr2B	Dcaf1	Cped1	Psmd3	Vps53	Ap2M1	Cxcl3	Il6	Sdc4	Elk3	Slc2A1	Ptgr1	Vdr	Utp18	Ier3	Gpi	Rab11A	Phlda1	F11R	Maff	Thap4	Prpf31	Tmem214	Fam129B	Gtf2F1	Osm	Dip2A	Mrps36	Dab2	Ap2S1	Mrto4	Tatdn2	Smdt1	Plxdc2	Eps8	Tceal9	Ccdc86	Ets2	Igfbp6	Uck2	Hacd1	C1R	Egr1
ImmSig_GSE3039_ALPHABETA_CD8_TCELL_VS_B1_BCELL_DN	Fam162A	Itk	Acbd6	Hras	Ell2	Rad51B	Syn1	Yars	Actn4	Lrmda	Edn1	Tp53Rk	Ak3	Evl	Tfpi2	Tmem237	Pard6G	Lrp12	Plscr3	Snx9	Arl4A	Vegfb	Il7R	Fam129B	Foxj1	Ctsd	Cnot9	Pdcd5	Mrps2	Tmem87B	Ctsz	Tbl1X	Tfec	Nucb2	Rnpep	Drg2	Fto	Srgap2	Ptgr2	Ikbke	Slc25A1	Srm	Ppp2R2A	Gclm	Eno1	Slc25A39	Rbm19	Aimp2	Comtd1
ImmSig_GSE3039_ALPHABETA_CD8_TCELL_VS_B1_BCELL_UP	Tnks2	Stard7	Mllt10	Stambpl1	Hsd17B8	Ankh	Anapc16	Tnrc6C	Map3K5	Stx16	Nlrp12	Ppm1B	Uri1	Mgst2	Tnrc6B	Ap3M2	Gpr183	Phip	Zfand4	Col4A3Bp	Casd1	Vps13B	Dusp6	Fgr	Bmx	Kxd1	Fes	Ptpre	Btla	Tiam2	Casp2	Dock10	Aatf	Msl2	Klhl24	Asb7	Rnase6	Atp2A3	Plp2	Abhd13	Cr1L	Smad5	Cnr2	St8Sia4	Epc2	Hars2	Mff	Khdc4	Ogt
ImmSig_GSE3039_ALPHABETA_CD8_TCELL_VS_B2_BCELL_DN	Tsr1	Tuba1B	Sbf2	Ddrgk1	Fcgr2A	Prss8	Homer1	Trib2	Gpsm1	Ralb	Srpra	Stmn1	Mrtfb	Nol12	Ndufa2	Creb5	Gins1	Nfil3	Cct2	Nubpl	Znf560	Arhgap44	Prodh	Slc25A1	Mcm6	Echdc3	Rarres2	Arhgef19	Il1Rn	Rassf8	Esyt2	Aurka	Pex11A	Psmd9	Loxl1	Hnrnpa1	Dync2H1	Srm	Cnnm2	Cd164	Qars	Ssx2Ip	Tsc22D1	Bmp2K	Cenpp	Fzd1	Fnip2	Coq3	Pea15
ImmSig_GSE3039_ALPHABETA_CD8_TCELL_VS_B2_BCELL_UP	Ogfrl1	Fyco1	Lime1	Celf2	Akna	Ccr9	Ppox	Papss2	Abcb10	Herpud1	Man1A1	Fbxl6	Cntrl	Bmx	Mettl7A	Tut4	Gramd2B	Plac8	Ampd3	Parvg	Krit1	Cyld	Atp1B1	Ap3M2	C6	Tmem108	Epb41L3	Mlst8	Abcd1	Gzma	Add3	Gdi1	Extl1	Snrk	Ebf1	Mark3	Top2B	Tubgcp6	Dcp2	Bzw2	Ccnd3	Szt2	Lbr	Gata1	Fam160A2	Nrros	Ptp4A2	Nav1	Zmynd8
ImmSig_GSE3039_CD4_TCELL_VS_ALPHAALPHA_CD8_TCELL_DN	Isg20	Rpl35	Clip1	Rpl39L	Cct3	Oip5	Kmt2E	Dpp8	Cenpn	Kcnj11	Cacul1	Tdrd7	Arhgap18	Apex1	Extl3	Avpr1B	Ckap2L	Erh	St8Sia3	Rnf217	Pik3Cg	Ncaph	Aebp1	Eif3M	Rwdd4	Cmss1	Hpf1	Inka1	Hsd17B12	Kxd1	Polr2E	Dmrtb1	Sla	Mrps33	Ppp1R14C	Polr2J	Naa38	Rrm1	Pola1	Lamtor1	Alkbh3	Sbds	C11Orf58	Trim33	Cenpe	Tmx2	Pgbd5	Mcm7	Fhad1
ImmSig_GSE3039_CD4_TCELL_VS_ALPHAALPHA_CD8_TCELL_UP	Atxn2L	Gclm	Grina	Sh3Bgrl	Tusc1	Stab2	Bst1	Tspan17	Ppp1R14B	Comtd1	Mfsd12	Ddhd1	Dhrs3	Cdkn1C	Gask1B	Ap3S1	Col15A1	Cyhr1	Atxn2	S1Pr5	Hvcn1	Pla2G7	Ssh3	Tp53Rk	Nupl2	Guk1	Sh3Bp1	Syn1	Ppp1R37	Aldh16A1	Rnpep	Hps1	Slc7A11	Carns1	Edem1	Dstn	Mzb1	Dctn2	Acbd3	Ppif	Abhd16A	Fuom	Evl	Vegfb	Rnf31	F13A1	Stim1	Socs7	Chmp1A
ImmSig_GSE3039_CD4_TCELL_VS_ALPHABETA_CD8_TCELL_DN	Nrip1	Ptprs	Asap2	Tmem17	Shtn1	Rnf180	Traf3Ip1	Hbegf	Eif3B	Cd36	Tmem120B	Mtss1	Dnah7	Ddb1	Tfrc	Cdkn2B	Sh3Bgrl	Akap1	Creld1	Fezf2	Trpm4	Mfhas1	Mycl	Dpysl2	Sigmar1	Ppargc1B	Aen	Il1R2	Dhrs13	G3Bp1	Ppp1R1A	Zmiz2	Ckb	Acod1	Wdr33	Rab7A	Ac022966.1	Sirt5	Yars	Cox6A1	Lrp12	Dmrta2	Tes	Sdf2L1	Rpl10	Timm10	Ube2O	Tomm20	Acat2
ImmSig_GSE3039_CD4_TCELL_VS_ALPHABETA_CD8_TCELL_UP	Ptprc	Pdgfc	Nr4A1	Kiaa0586	Hspa1A	Khk	Kdm6B	Lats2	Hist2H3C	Slc4A1	Zbtb26	S100B	Fam221B	Uba7	Cybb	Trib2	Tmod4	Trpm2	Cdk5R1	Mefv	Ifit1	Ube2L6	Dusp2	Hist1H1C	Apobec1	Epm2Aip1	Kiaa0895	Atp2A3	Lhfpl6	Mapk4	Mmp8	Has2	Ncf4	Pde4D	Map3K5	Smad3	Ccr3	Btnl9	Sfi1	Arhgef37	Pygl	Fcmr	Jchain	Calhm6	Cnmd	Slpi	Ifnlr1	Tnks1Bp1	Ncf1
ImmSig_GSE3039_NKT_CELL_VS_ALPHAALPHA_CD8_TCELL_DN	Arhgap39	Gzmb	Cd3E	Thy1	Sh2D1A	Tspan32	Prkch	Lck	45175	Apobec3B	Slc25A19	Gimap4	Cd180	Klrd1	Itk	Il2Rb	Acsf3	Slc11A2	Sytl2	Ang	Rbm28	Gzma	Cd8B	Tango6	Cyp2R1	Hist3H2A	Rpgrip1	Batf2	Cd2	Cd3G	Skap1	Tbcb	Pdcd1	Cd28	Nxpe4	Gzmk	Ifng	Cd247	Nkg7	Ighm	Klrc1	Tap1	Fam189B	Plekhg1	Actr3B	Unc93B1	Gimap6	Parp3	Scarf1
ImmSig_GSE3039_NKT_CELL_VS_ALPHAALPHA_CD8_TCELL_UP	Trem1	Mdh2	Ctnnb1	Tmem87A	S100A8	Znf43	Cd14	Gng10	Gpat3	Hal	Plau	Hebp1	S100A9	Sfmbt2	Echdc3	Asprv1	Mmp3	Cap1	Ncf4	Dip2A	Rasa2	Dip2C	Ccr1	Hla-Dra	Csf1	Sfi1	G0S2	Ccdc80	Pdxdc1	Cped1	Ier3	Cxcl1	Slpi	Mtus1	Micall1	Il13Ra1	Adamdec1	Igfbp6	Pi4Kb	Pan3	Steap4	Smox	Mau2	Znf622	Cpne8	Pdlim7	Luc7L	Svip	Arg2
ImmSig_GSE3039_NKT_CELL_VS_ALPHABETA_CD8_TCELL_DN	Ccdc88A	Rnf138	Slc22A23	Dcaf13	Srsf6	Maged1	Ap3M2	Smchd1	Akt3	Eif3J	Mrpl11	Il6R	Ctnna1	Dusp19	Sgsh	Dnaja3	Rabep2	Cdc42Bpb	Smad5	Polr3H	Dph5	Lpp	Tmem192	Samhd1	Selenot	Slc39A1	Gclc	Lfng	Mrps33	Rpf1	Ddrgk1	Arhgap17	Eif3A	B4Galt4	Scd	St8Sia4	Washc4	Qars	Scoc	Ythdf2	Kctd6	Cdip1	Phc3	Aasdh	Tox2	Dipk2A	C2Orf88	Lrp6	Entpd1
ImmSig_GSE3039_NKT_CELL_VS_ALPHABETA_CD8_TCELL_UP	Ankrd28	Ctps1	Cep152	Cul7	Nuf2	Smarca4	Mrpl18	Agfg1	Il1R2	Ccdc90B	Cacna1D	Ptrh1	Ttk	Hibadh	Sar1B	Nfe2L2	Cfdp1	Tsr1	Dnal1	Rnf128	Mcts1	Fdps	Llgl1	Mrps26	Haus1	Cct2	Hsd17B10	Maff	Elk3	Ppp2R1A	Eef1Akmt1	Esr1	Mtfr2	Rnf19A	Wdr35	Mrpl40	S100A10	Glod4	Nes	Uchl5	Coq3	Rnase4	Cyp51A1	Plaur	Mrpl21	Mb21D2	Ndufa8	Elp4	Bccip
ImmSig_GSE30962_ACUTE_VS_CHRONIC_LCMV_PRIMARY_INF_CD8_TCELL_DN	Mmd	Bub1	Lag3	Hat1	Tfrc	Rsad2	Napsa	Hells	Pspc1	Sema4C	Spag5	Cblb	Cpt1A	Mad2L1	Spats2	Chst2	St14	Nop58	Slc6A13	Adk	Il21	Mis18Bp1	Tox	Egr2	Hook1	Tox2	Fancd2	Paqr4	Spc25	Rfc4	Tbc1D31	Stau2	Cxcl10	Lpgat1	Ranbp1	Hmgn3	Utp6	Tfdp2	Pcgf5	Slc25A13	Ncapg2	Cd244	Akr1E2	Litaf	Aim2	Gldc	Rnf128	Tfdp1	Ncf1
ImmSig_GSE30962_ACUTE_VS_CHRONIC_LCMV_PRIMARY_INF_CD8_TCELL_UP	Smad3	Kctd2	Slc20A1	Gpx8	Sun2	Gabarapl2	Limd1	Nhsl2	Fgf13	Gtf2I	Slc37A1	Hopx	Stat6	Fcgrt	Plcg1	Hla-A	As3Mt	Stmp1	Slco3A1	Prkx	Stk38	Kcnj8	Phf21A	Armc7	Icam1	Firre	Tnfaip8L2	Vsir	Nod1	Pea15	Bcl9L	Phf21B	Pbxip1	Gzmm	Ltb	Fam160A2	Ac055839.2	P3H4	Fcgr2B	Galnt10	Fam117A	Prkab2	Fam189B	Dock5	Abca6	Borcs7	Pgm2L1	Ube2H	Ypel5
ImmSig_GSE30962_ACUTE_VS_CHRONIC_LCMV_SECONDARY_INF_CD8_TCELL_DN	Ezh2	Acoxl	Jdp2	Cd109	Tmcc3	Pip4K2A	Cenph	Rtp4	Dusp6	Hmgb3	Tk1	Stt3B	Serpinb9	Tex9	Cenpe	Irf8	Akr1B15	Ddx1	Bcap29	Cd81	Snrnp35	Cip2A	Gcsh	Hells	Ehd4	Aifm1	Tipin	St14	Hook1	Gpd2	Tacc3	Spc25	Nup93	Npnt	Top2A	Mcm8	Ubash3B	Serpine2	Dut	Isg20	Synpo	Cpt1A	Arhgap11A	Itih5	Epcam	Sema4C	Rcn1	Amigo1	Tacc2
ImmSig_GSE30962_ACUTE_VS_CHRONIC_LCMV_SECONDARY_INF_CD8_TCELL_UP	Vsir	Stk38	Cytip	Ankrd17	Sgk1	Prkab2	Mxra7	Antxr2	Lair1	Zeb2	Tanc1	Cpne3	Peak1	Gprin3	Sbk1	Dbndd2	Krtcap2	Maml2	Ncald	Nhsl2	Tcf7	Cbr1	Myom2	Cyp17A1	Ssh2	Nr1D2	Ier3	Sh3Bp5L	Dtx1	Selenop	Rap2A	Lrrc8A	Tceanc2	Gsk3B	Ncln	Tnfaip8L2	Cx3Cr1	Slco3A1	Meis3	Slc25A45	Klrd1	Rxra	Aqp9	Nrp2	Gabarapl2	Cdc20B	Rrad	Mfap1	Hla-A
ImmSig_GSE30962_PRIMARY_VS_SECONDARY_ACUTE_LCMV_INF_CD8_TCELL_DN	Fcgr2B	Rnf111	Ubash3B	Il17D	Hist2H2Bf	Gimap1	Syne1	Ldlrap1	Kdm7A	Adgrg5	Ss18L1	Rbl2	Arl4A	Myom2	Plekhm3	Il15	Pank3	Tmprss13	Cnrip1	Prr13	Eps8	Rcan1	Calcb	Zdhhc2	Pctp	Rgs2	F7	Fgf13	Ttc39C	Vwa5A	Rnf128	Npc2	Phf13	Cpeb3	Sntb1	Nsun6	Tktl1	Pawr	Mapre2	Nr1D2	Prune1	Yes1	Frat2	Bmpr1A	Txnip	Mylip	Selenop	Fmo3	Itpripl2
ImmSig_GSE30962_PRIMARY_VS_SECONDARY_ACUTE_LCMV_INF_CD8_TCELL_UP	Rrm2	Nrp2	Kif22	Stmn1	Ttk	Mcm5	Ncapd2	Ikzf2	Mrpl51	Mcm10	Ezh2	Stt3B	Rfx2	Galns	Cks1B	Btla	Dbi	Cdc6	Mnd1	Spc25	Cenpf	Asap1	Smc2	Cass4	C17Orf53	Tex9	Ap1B1	Mxd3	Ccna2	Vwa1	Aspm	Top2A	Trip13	Gins1	Ckap2L	Cenpn	Bub1B	E2F8	Kif18B	Ndufa4	Cdca3	Slc27A5	Lig1	Akap1	Dscc1	Pspc1	Kpna2	Parpbp	Brca1
ImmSig_GSE30962_PRIMARY_VS_SECONDARY_CHRONIC_LCMV_INF_CD8_TCELL_DN	Yes1	Gzmk	Pura	Srgap3	Tp53Inp2	Plin2	Ubash3B	Itpripl2	Gstt1	Sfi1	Serpine2	Faxc	Tmprss13	Gfi1	Dennd3	Filip1	Cdkn1A	Plcg1	Prr13	Glrx	Capg	Adgrg5	Cldn12	Cd109	Flot2	Klrg1	Amigo1	Pik3R6	Epdr1	C19Orf12	Agpat4	Adrb1	Ap3M2	Ggh	Zbtb38	Tmbim1	Perp	Rnf128	Atp6V0B	Cd244	Rasgrp1	Plpp6	Cnrip1	Slc22A12	Fgf13	Kctd12	Rexo5	Dpyd	Chic1
ImmSig_GSE30962_PRIMARY_VS_SECONDARY_CHRONIC_LCMV_INF_CD8_TCELL_UP	Tcf7	Fam81A	Aff3	Mns1	Art3	Hmgn3	Pdlim1	Ccdc58	Bphl	Thada	Cxcr3	Acad9	Ikzf2	Coq4	Urb2	Pop5	Slamf6	Tnpo1	Tubgcp2	Tbc1D4	Tnfrsf25	P2Rx7	Ptrh1	Snrpb2	Xcl1	Pcna	Cxcl10	Cd83	Ncbp2	Suv39H1	Kif22	Dkk3	Timeless	Abca3	Hook1	Ehd3	St6Gal1	Apool	Tns1	Pex11A	Pspc1	Sostdc1	Asf1A	Haus1	Lyrm4	Pbdc1	Iqcg	Nsg2	Cip2A
ImmSig_GSE32423_CTRL_VS_IL4_MEMORY_CD8_TCELL_DN	Vps4A	Naaladl1	Mrps25	Hsd17B7	Pip5K1C	Tbck	Atg9A	Adh4	Psmd14	Epha3	Slc39A6	Slc12A1	Yars	Ctsz	Mrps15	Slc35F1	Spata5L1	Ust	Mov10	Dennd5A	Snrpn	Mrpl30	Slc6A5	Bcap31	Ppp3Cc	Dennd2A	Dcaf4	Zfp1	Fscn2	Acat2	Skida1	Mamld1	Prss23	Lrrc2	Nipa1	G0S2	Ngfr	Rmc1	Ak2	Hla-E	Col10A1	Sspn	Clic5	Ac004551.1	Pinx1	Dbnl	Lrrc47	Ift27	Map3K8
ImmSig_GSE32423_CTRL_VS_IL4_MEMORY_CD8_TCELL_UP	Haao	Plxnb2	Rab11Fip4	Il1Rl1	Pgap1	Map4K4	Ldlrap1	Iqgap2	Bcor	Tagln2	Sytl4	Rspry1	Rundc1	Gtf3C5	Fam107B	Dyrk3	App	Cd320	Pygl	Arap1	Emb	Lpgat1	Rhob	Osbpl9	Frat2	Efnb3	C11Orf1	Ac139768.1	Tfec	Actb	Ahnak	Kcnv1	Armcx2	Stk32B	Abhd17B	Rif1	Nlrp4	Tmem63A	Zdhhc2	Tmbim1	Mex3B	Atp8B4	Slc20A1	Pou2F1	Hvcn1	Stk11Ip	Tceal9	Bbs9	Ube2D2
ImmSig_GSE32423_CTRL_VS_IL7_IL4_MEMORY_CD8_TCELL_DN	Cog4	M1Ap	Znf784	Prnd	Maats1	Trappc5	Mfap3	Znf23	Neu2	Vps29	Psmd14	Casp14	Slit2	Syce2	Actr1A	Mtmr11	Chst1	Ascl2	Pilra	Casp4	Serf2	Fxr2	Fntb	Sars	Rab1B	Map1S	Prm3	Sh3Gl1	Plekhf1	Men1	Nudt5	Clrn3	Bcap31	Cox6B2	C1S	Dcaf4	Cnot3	Thoc7	Cabyr	Srp68	Mrpl19	Pinx1	Slc26A7	Mrpl42	G0S2	Hla-Dmb	Rcn1	Tex38	Nkd1
ImmSig_GSE32423_CTRL_VS_IL7_IL4_MEMORY_CD8_TCELL_UP	Thumpd1	Dll1	Tob1	Emb	Hnrnpf	Ormdl3	Unkl	Dut	Cd96	Nrk	Dld	Fam71A	Ldlrap1	Smpd4	S100B	Abcc12	Cdc14A	Map3K4	Ube2D2	Fam107B	Sorl1	Cdk17	Stk10	Dmrt2	Zbtb43	Avl9	Thrap3	Lancl3	Rnf128	Plcxd2	Fam241A	Chst8	Iqgap2	Swt1	Mtmr10	Bbs9	Frat2	Twsg1	Ptp4A2	Cfap47	Herpud2	Hnrnph1	Tex9	Hemgn	Rnf144A	Arsb	Nepro	C1Qtnf9	H1Fnt
ImmSig_GSE32423_CTRL_VS_IL7_MEMORY_CD8_TCELL_DN	Dut	Chmp4C	Elavl4	Mtrex	Tnfsf14	Lhpp	Crx	Slc12A1	Cry1	Inha	Gxylt2	Tbcel	Lhfpl6	Gulp1	Tbck	Ube2G1	Tmigd1	Cabyr	St3Gal6	Prkd1	Lyrm7	Parp14	Mep1B	S100A5	Phtf2	Rxfp2	Gnas	Rgs10	Fcho2	Clca4	Lrtm2	Wt1	Cyp19A1	Adcy10	Chordc1	Asph	Vwa8	Adgra2	Runx3	Eif3E	Hsd3B1	Rps16	Lcn12	Atg2B	Taok3	Set	Lin28B	Airn	Tmem189
ImmSig_GSE32423_CTRL_VS_IL7_MEMORY_CD8_TCELL_UP	C15Orf62	Marcks	Ccdc184	Krtap26-1	Elf3	Otud7A	Ppib	Pcdh19	Krt23	Slc22A13	Hs2St1	Gabrg2	Coq7	Hemgn	Srf	Zxdb	Hemk1	Shroom3	Lgi2	Msmb	Tgif2Lx	Rpe65	Dennd2A	Il34	Guca1B	Svep1	Lrtm1	Ttpa	Lzts3	Siglec1	Snapc2	Kazn	Sord	Plcd1	Linc00599	Ccdc85A	Tmem236	Vcpkmt	Olfm1	Lancl3	Vstm5	Creb5	Hsd17B10	Uaca	Lrfn1	Dph3	Setd1A	Cys1	Use1
ImmSig_GSE32423_IL7_VS_IL4_MEMORY_CD8_TCELL_DN	Dmkn	Adh4	Shisal2B	Rnpep	Smarce1	Pgk2	Setd1A	Fam156A	Tmem104	Susd3	Batf3	Chchd10	St6Galnac5	Pfkm	Ifit1B	Churc1	Trim26	Fam219B	Tgfbr3	C21Orf91	C4B	Dmrtc2	Krtap26-1	Ntan1	Cib1	Tamm41	Mtif3	Cnp	Pknox2	Atp5Mf	Pkn3	Spata5L1	Hspd1	Mrps34	Hsd3B7	Sprr2A	Gbp6	Ggt5	Mdga1	Rrp7A	Suv39H1	Ghr	Prpf31	Larp1	Ndufb4	Slc25A34	Tnfaip3	Aimp2	Atp5Po
ImmSig_GSE32423_IL7_VS_IL4_MEMORY_CD8_TCELL_UP	Casp9	Tmem64	C12Orf75	C18Orf54	Ptpn22	Cwc22	Fgf2	Mettl2B	Ankrd49	Acp5	Lrrc75B	Purg	Anxa7	Ube2H	Rab11Fip4	Heg1	Tsn	H3F3C	Cdc25B	Abcc5	Actr6	Lrfn5	Fam114A1	Arl2Bp	Trmt1	Vamp2	Tagln2	Rnf39	Actl6B	Rnf24	Gpd1L	Ipcef1	Znf679	Pum1	Trim2	Neurl1B	Ccdc34	Pcmtd1	Cerk	Prkacb	Ppargc1B	Msn	Med14	Acsbg1	Ptprk	Slc45A3	Klf7	Sec22C	Gpn1
ImmSig_GSE32423_IL7_VS_IL7_IL4_MEMORY_CD8_TCELL_DN	Dmrtc2	Mtus2	Dhh	Phgdh	Cyp2A6	Rpl41	Sap18	C1Orf216	Nup62	Asna1	P2Ry10	Sars	Chpf2	Vps11	M1Ap	Apool	Cog4	Pak1	Numbl	Tamm41	Trip6	Or51B6	Nanp	Cxxc1	Traf7	Hla-Dmb	Gzmb	Mrpl49	Neu2	Cyb5A	Lsm4	Ckap2	Tas2R4	Sf3B6	Wnt2	Nudt5	Casp14	Emc3	Xbp1	Il18Bp	Hmbs	Trappc13	Sdf4	Ascl2	Arfgap3	Slit2	Mrpl20-As1	Tbc1D22A	Gemin8
ImmSig_GSE32423_IL7_VS_IL7_IL4_MEMORY_CD8_TCELL_UP	Cdc14B	Dtx4	Rxra	Fgf2	Ip6K1	Ptpn12	Kdm1B	Neat1	B3Galnt2	Gle1	Lrrc75B	Ubash3B	Tmbim1	Emb	Gart	Abcc5	Pts	Acadm	Stag3	Rtn4	Ramp1	Appl2	Stoml1	Reck	Znf679	Crybg3	Rb1Cc1	Xpc	Atxn3	Carnmt1	Hnrnpa0	Acsbg1	Asb1	Vsir	Ptbp3	Jade2	Isca2	Cep95	Abi2	Eef1G	P2Rx4	Wdyhv1	Mettl2B	Rps6Ka5	Pank1	Daglb	Atp6V1D	C12Orf75	Ldlrap1
ImmSig_GSE32423_IL7_VS_IL7_IL4_NAIVE_CD8_TCELL_DN	N4Bp2L1	Dis3L	Nanos1	Elf1	Tpd52	Ino80C	Gimap1	Plekhm1	Lkaaear1	Wdr47	Mtus2	Usp2	Dlx1	Spatc1L	Epc2	Slc2A6	Papss2	Cyfip2	Cpeb4	Galnt7	Gprin3	Ythdf3	Stat2	Man1A1	Scaf8	Clip2	Asb3	Bcl2L13	Znf516	Ehhadh	Kcne5	Cbx4	Csgalnact2	Ttc25	Ppip5K2	Mtrex	Txndc15	Lats1	Srsf7	Dnajc7	Rsrc2	Slc39A6	Rdx	Itm2A	Pptc7	Xbp1	Gpr179	Hnrnph1	Gja4
ImmSig_GSE32423_IL7_VS_IL7_IL4_NAIVE_CD8_TCELL_UP	Acvr1	Ipcef1	Cysltr1	St6Galnac5	Prm2	Wnk4	B3Gnt5	Amigo2	Ggt1	Sdr16C5	Tbc1D5	Tgm3	Ccdc191	Paxx	Znf786	Col3A1	Tbl2	Lfng	Atp10A	Slc25A18	Gnat1	Nos3	Tpte	Pcsk4	Selenow	Prss42P	Krtap26-1	Reck	Nsun2	Bdh2	Nrk	Hebp1	Riox2	Slc47A1	Kat2A	Tmem206	Slfnl1	Lancl1	St3Gal1	Amer3	Prrt3	Ralbp1	Cc2D1B	Adamtsl4	Ctsk	Mboat1	Eml1	Plscr4	Sec14L5
ImmSig_GSE32423_MEMORY_VS_NAIVE_CD8_TCELL_DN	Armcx4	Tcf7L2	Mtss1	Ndrg1	Ppp1R12A	Baz2B	Gnb4	Tmem248	Ssr1	Xkrx	Plcb4	Qpct	Prpf3	Dapk1	Kif13A	Paip1	Meaf6	Ampd1	Ptprf	Smndc1	Rab14	Phf8	Ctsc	Sesn1	Zhx1	Kpna3	Armcx2	Itm2A	Gmcl1	Stam	Secisbp2L	Sox4	Adar	Bcl9	Tnfsf11	Far1	Pradc1	Znf251	Tubb2B	Nup153	Tspyl1	Fxyd7	Ldhb	Bend5	Ssbp3	Atf1	Tmem120B	Zbtb41	Sephs2
ImmSig_GSE32423_MEMORY_VS_NAIVE_CD8_TCELL_IL7_DN	Spc24	Aldh9A1	Guk1	Fam83E	Baz2B	Sgta	Riox2	Mef2D	Batf3	Pim3	Ebag9	Mbd5	Mtfp1	Wdr43	Lap3	Nanp	Ehd4	Stx2	Kank3	Tmem41A	Pprc1	Klf10	Sult1B1	Bri3Bp	Abhd8	Det1	Znf830	Cap2	Suox	Slc35A4	Nkd1	Api5	Mthfd1	Amigo2	Capn15	C4B	Klhl11	Gtsf1L	Trappc6A	Rbp1	Kat14	Slc31A1	Ccdc184	Slc16A2	Dvl2	Amn	Nop16	Prpf31	Kdsr
ImmSig_GSE32423_MEMORY_VS_NAIVE_CD8_TCELL_IL7_IL4_DN	Ccdc175	C9Orf152	Mapk9	Phgdh	C8Orf37	Depdc5	Baz2B	Vps4A	Hsp90Aa1	Pepd	Itga10	Zc3H14	Ttc37	Mpp4	Snx25	Gle1	Fbxo45	Pcca	Rcor3	Bub3	Prickle1	Spatc1L	Gga2	Tubb2B	Ttc9C	Mettl2B	Gprin3	C1Orf21	Tagap	Luc7L3	Tmem168	Tesk2	Scml4	Cdc14A	Mbnl3	Tasor2	Dip2C	Stx6	Psmd11	Bclaf1	Trmt13	Eef1G	Tmem154	St7	Znf706	Apc2	Dld	Cenpc	Tasp1
ImmSig_GSE32423_MEMORY_VS_NAIVE_CD8_TCELL_IL7_IL4_UP	Kcnc2	Abcb1	Apoa1	Il24	Farp1	Ttll6	Bex2	Slc36A2	Naaa	C19Orf81	Tpte	Fcgr2A	Sele	Zbtb42	Nod1	Mia2	Crybg3	Fut2	Echdc3	Tmco4	C5Ar1	Prkg1	Selenow	Cox6B2	Fzd6	Nrk	Znf354B	Prrt3	Jph4	Aldh5A1	Krtap8-1	Bdh2	Fam135A	Spata25	Reg3A	Lrmda	Slc22A17	Grm5	Llcfc1	Ctdnep1	Dnajc22	Nphs1	Kcnj11	Prag1	Hfe	Myrfl	Sst	Tal1	Slc52A3
ImmSig_GSE32423_MEMORY_VS_NAIVE_CD8_TCELL_IL7_UP	Isca2	Ccdc171	Ust	Slc18B1	Ipcef1	Ei24	C11Orf54	Unc50	Nanos1	Frmd5	Sgms1	Tmem150C	Lrrc18	Osbpl9	Heg1	C1Orf216	Rnf39	Mfap5	Yes1	Arhgef12	Bend4	Dip2A	Dennd4C	Unc5Cl	Fstl1	Fbxw7	Spsb1	Eid2	Acyp2	Atp8B1	Ankh	Tp53Inp1	Slc25A28	Neat1	Ifnar2	St8Sia1	Cbx7	Smad5	Camk2B	Btbd6	Pbx3	Nt5C3A	P2Ry14	Tigar	Atp11A	Tbc1D32	Kiaa1324	Dpp4	Slc12A1
ImmSig_GSE32423_MEMORY_VS_NAIVE_CD8_TCELL_UP	Hopx	Gucy2D	Inppl1	Trpc5	Ca11	Grap	Tbkbp1	Pitx3	Ifitm10	Cxorf21	Cxcr5	Chic1	Ptpn13	Igsf23	Kcnk6	Reg4	Ahnak	Pde8A	C1Orf194	Tspan31	Ddr1	Ac010618.1	Lsr	Fgf22	Rundc3A	Crmp1	Dnaja4	Rhob	Gcat	Nefh	Clstn1	Serpinb6	Sdf2	Arhgef28	Coro7	Acot7	Ctla4	Slc25A22	Ptpdc1	Nt5E	Nrg1	Nuak2	Bcl2A1	C2Orf50	Serf1A	Fitm1	Prss12	Eci1	Or51B4
ImmSig_GSE33424_CD161_HIGH_VS_INT_CD8_TCELL_DN	Arap3	Tuba1B	Hist3H3	Ppa1	Cbr1	Srcin1	Ptpn13	G0S2	Ssbp2	Atp5Md	Supt4H1	Aqp9	Racgap1	C8Orf33	Yju2	Mcm2	Cbx6	Nckap1	Nudt1	Notch1	Ctla4	Psph	Slc25A10	Itm2A	Palm	Gfi1	Rgs10	Ahcy	Uqcrq	Elovl6	Otulinl	Usp3	Pkp4	Sh3Pxd2A	Spr	Vps26B	Nsg2	Cdc20	Sema4F	S100A4	Pdlim1	Actn2	Kif22	Stat5B	Ada	Col4A1	Pclaf	Ncbp1	Sfxn1
ImmSig_GSE33424_CD161_HIGH_VS_INT_CD8_TCELL_UP	Serpini1	Oat	Lipc	Kiaa0930	Mtch1	Ctsh	P2Rx4	Ppp1R21	Hsd17B11	Cldn7	Adam9	Lgals4	Plbd1	Ralgps2	Urm1	Xpot	Pim1	Tpst1	Vcl	Pkig	Eps8	Prkcd	Ighm	Klf2	Smim14	Oxt	Bcap29	Slc25A15	Myadm	Itga4	Gcm2	Prkce	Hsdl2	Tep1	Pspc1	Eif2Ak4	Homer1	Lamp2	Rasa3	Cct6A	Kcnn4	Mpeg1	Rabggtb	Kiaa1522	Gcsh	Zc3H12C	Slc16A7	45171	Dram2
ImmSig_GSE33424_CD161_HIGH_VS_NEG_CD8_TCELL_DN	Stmn1	Ackr1	Actn2	Cbr1	Mcm2	G0S2	Rflnb	Laptm5	Nudt1	Fam53A	C8Orf33	Ncbp1	Ckap2	Lck	Psmb6	Ptpn13	Aire	Mrpl54	Cdk1	Sit1	Alyref	Ranbp1	Cdca3	Usp3	Srcin1	Sgk1	Ms4A6A	Rgs10	Atp5Pf	Nptx1	Mrpl27	Nsg2	Tcf7	Cit	Yju2	Mphosph9	Ucp1	Zbtb7B	Ccna2	Sh3Pxd2A	Pclaf	Cd28	Il7R	Fgf13	Fas	Col1A2	Chchd7	Gfi1	C11Orf54
ImmSig_GSE33424_CD161_HIGH_VS_NEG_CD8_TCELL_UP	Skil	Tmem229B	Inpp1	Rhoq	Rab24	Stard10	Pkig	Fam49B	Vamp4	Tk2	Myo1E	Ciita	Hla-Dob	Gng10	Arl5A	Zdhhc14	Mif4Gd	Bcl2A1	Cd40	Ist1	Cyfip1	Slc25A53	Cyp4A11	Prkcd	Mcl1	Cd74	Znf385A	Uimc1	Snx2	Plekhb2	Lyl1	Cyp2B6	Spib	Pcsk5	Mdfic	Smndc1	Gosr2	Epb41L2	Srgn	Plcg2	Fignl1	Gga2	Pou2Af1	Syk	Napsa	Gcnt1	Snx9	Btk	Hexa
ImmSig_GSE33424_CD161_INT_VS_NEG_CD8_TCELL_DN	Phc1	Gpr155	Wdr90	Cmas	Ufc1	Tsc22D1	Mprip	Uqcc3	Mturn	Mmp11	Klhl14	Ttl	Agl	Abca3	Rap2A	Wdfy2	Upb1	Oaz2	Ubash3B	Donson	Cdc42Bpg	Cnpy4	Cd209	E2F2	Rassf4	Lrrc8C	Cyp27A1	Znf862	Cdc25B	Sord	Cntd1	Rdh12	Gucd1	Tuba1A	Tprg1L	Unc5Cl	Rpl9	Nedd4	Lgalsl	Ddb2	Prmt2	Crybg3	Pxdc1	Fahd2A	Pfn2	Syt4	Entpd4	Tfdp2	Cenpa
ImmSig_GSE33424_CD161_INT_VS_NEG_CD8_TCELL_UP	Nampt	Irf1	Mcoln3	Mx2	Nlrc5	Setdb2	Cxcl10	Zup1	Oas2	Mpeg1	Ehd3	Hsh2D	Mitd1	Baz1A	Pabpc1	Sgcb	Trim5	Parp9	Ddx58	Sidt1	Ac124319.1	Znf365	Dtx3L	Epsti1	Usp18	Tlr3	Dll1	Stat1	Rilpl1	Tdrd7	Trim21	Nt5C3A	Slfn5	Ddx60	Gbp6	Ifitm3	Tmem140	Asns	Irf9	Tor1Aip2	Zcchc18	44990	Ppa1	Ifit1	Plac8	Dnajc13	Ccnd2	Zfp1	Larp1
ImmSig_GSE33425_CD161_HIGH_VS_INT_CD8_TCELL_DN	Idi1	Dhrs4	Ctla4	Ppic	Abcg2	St3Gal4	Ezh2	Racgap1	Tkt	Pfkp	Atp5If1	Xdh	Ncaph	Impa2	Id2	Uck2	Ctsd	Rbm17	Ndufa13	Selplg	Cd9	Rnf149	Ttk	Capn3	Galk1	Lck	Lmnb1	Agfg1	Smo	Pdcd4	Yju2	Brix1	Tspo	Pgk1	Rgs10	Tnfrsf9	Peli1	Ndufa9	Gfi1	Cyth3	Zscan12	Haus3	Nek2	Dnajb6	Itm2C	Ap3S1	Amz2	Tnfrsf18	Cks2
ImmSig_GSE33425_CD161_HIGH_VS_INT_CD8_TCELL_UP	Bcl7B	Pou2F1	Tubb6	Oat	Myadm	Snx5	Adam9	Dcaf1	Snd1	Tec	Syk	Cd79B	Entpd1	Ralgps2	Klf4	Rufy1	Cltc	Lyn	Ppid	Tubb2A	Cd19	Slc25A15	Aopep	Pde8A	Cd74	Blzf1	Rhoq	Ighm	Scoc	Eif2Ak4	Cnn3	Mcoln2	Snx2	Rngtt	Ell2	Txndc16	Ppp1R21	Znf385A	Ficd	Gga2	Ryr1	Pbx3	Eps15	Slc7A7	Vcl	Gns	Cbfa2T2	Prkcd	Irf3
ImmSig_GSE33425_CD161_HIGH_VS_NEG_CD8_TCELL_DN	Itm2B	Rnf208	Irak1	Thumpd1	Litaf	Pim1	Pdcd4	Cep89	Vbp1	Scamp1	Gcsh	Klhl7	Dlat	Ass1	S100A4	Spink4	Mgst1	Plac8	Nek2	Kif16B	Nid1	Hck	Cd80	Mpeg1	Ddit4	Epcam	Cyp11A1	Gphn	Sspn	Nap1L1	Bag1	Pdk3	Glrx	Tmem167A	Sar1B	Socs2	Ifi30	Bach1	Pepd	Tmem123	Ctse	Cdk5Rap3	Ube3A	Tmem176B	Gnl2	Emb	Rbbp7	Tmem131	Idh2
ImmSig_GSE33425_CD161_HIGH_VS_NEG_CD8_TCELL_UP	Atg16L1	Aurka	Satb1	Tnfrsf21	Sft2D1	Tnfaip8L1	Csad	Pcid2	Pi4K2A	Ifit3	Lgals9B	Nup50	Usp38	Nr4A2	Cux2	Fubp1	Gsn	Nxph1	Uhrf1	Arhgap39	Ptpn6	Six4	Hira	Ctr9	Wdhd1	Ada	Haus5	Hla-Dqa1	Tax1Bp1	Cggbp1	Cpsf7	Taf8	Rad52	Cenpb	Dpp3	Slc9B2	Gabbr1	Htr1B	Rab21	Gad1	Pan2	Ankrd2	Btg1	Parp8	Pola1	Hsd11B1	Skil	Uqcrc1	Ccr6
ImmSig_GSE33425_CD161_INT_VS_NEG_CD8_TCELL_DN	Arrb1	Rab24	Ficd	Cd40	Fam49B	Cyfip1	Pkig	Snx10	Psap	Rhoq	Prkcd	Rpn1	Mdfic	Klf4	Vamp4	Tep1	Hla-Dob	Entpd1	Safb	Ralgps2	Slc7A7	Inpp5A	Myo5A	Rab10	Upf3B	Myadm	Zscan26	Ireb2	Plac8	Cd74	Ctsc	Chd1	Cltc	Epb41L2	Uimc1	Asnsd1	Limd1	Pcsk5	Blk	Plekhb2	Gosr2	Snx2	Ap1G1	Ing4	Ube2D3	Syk	Fam91A1	Cd19	Plbd1
ImmSig_GSE33425_CD161_INT_VS_NEG_CD8_TCELL_UP	Rab24	Gng10	Ahnak	Mdfic	Cd9	Rnf11	Ca2	Cyth3	Hnrnpk	Asah1	Rab10	Skap2	Ube2D3	Srgn	Eea1	Ubl3	Arl5A	Anxa2	Atp6V1C1	Tnfrsf18	Spast	Cd244	Ciapin1	Rnft1	Ppid	Uba3	Trim59	Epb41L2	Cmas	Cd82	Bcap31	Dusp16	Ywhah	Eid1	Rsu1	Safb	Mcee	Crlf3	Mfsd14A	Plscr1	Faslg	Degs1	Colgalt1	Smu1	Kctd12	Cbx5	Pcbp1	Psmb9	Arf4
ImmSig_GSE34217_MIR17_92_OVEREXPRESS_VS_WT_ACT_CD8_TCELL_DN	Adora2B	Tlcd1	Camsap1	Pgrmc2	Golga2	Pdxk	Top1Mt	Nectin2	Or2H1	Hdc	Zfp30	Rpf2	Zfp69	Lyrm1	Lmo3	Wsb2	Or5H6	St3Gal5	Sh3Tc1	Nol10	Mx1	Sdhc	Wdr4	Pgm1	Cwh43	Adarb1	Ppan	Cyb5Rl	Fgf11	Aacs	Mas1	Ccdc112	Satl1	Nelfcd	Tubd1	Hoxd13	Rraga	Lsm5	Lox	Pced1A	Lamtor2	Zfpl1	Ran	Fcsk	Tada2A	Borcs7	Snx27	Ccdc150	Kcnj2
ImmSig_GSE34217_MIR17_92_OVEREXPRESS_VS_WT_ACT_CD8_TCELL_UP	Plcxd2	Ptger2	Fam183Bp	Arl4D	Rab27B	Slc27A2	Txnip	Ube2L3	Adam2	Fmn1	Epo	Fpr3	Tyw3	Klf4	Mast1	Heyl	Prr15	Jdp2	Syt10	Btnl2	Inhba	Ninl	Myc	Hlcs	Acaa2	Serpina9	Proz	Casp8	Faim2	Lct	Inpp5K	Or4A16	Lrrc19	Lrrc74A	Folh1	Dppa3	Ldb1	Mir155	Smagp	Ets1	Ptprc	Shc4	Dusp23	Slc4A1	Ell	Preb	Tctn3	Kcnma1	Prop1
ImmSig_GSE34392_ST2_KO_VS_WT_DAY8_LCMV_EFFECTOR_CD8_TCELL_DN	Gem	Rhob	Ripk2	Fas	Lad1	Clec6A	Relb	Acsl1	Edn1	Tnfsf9	Igsf9	Ube2F	Dusp5	Nr4A3	Wdr1	Sema6D	Cflar	Ttc39B	Ppp1R3B	Pcyt1A	Pdgfa	Egr2	Met	Lpar3	Armcx3	Il4I1	Tmem26	Pstpip2	Nrp2	Ccrl2	Il6	St3Gal1	Gpr68	Slc2A1	Tlr2	Gadd45B	Cd70	Adam17	Il2Rg	Med13L	Psmd10	Id2	C3	Dyrk2	Stx6	Casp4	Mtmr14	Fem1B	Mcemp1
ImmSig_GSE34392_ST2_KO_VS_WT_DAY8_LCMV_EFFECTOR_CD8_TCELL_UP	Pdcd4	Mppe1	Angptl4	Oplah	Znf414	Foxo3	Aagab	Ints6L	Snx27	Ctdsp2	Pold1	Frg1	Ehd4	Ankrd44	Hpcal1	Itsn1	Neurl2	Rasl11B	Lpin1	Pparg	Txndc16	Paox	Slc26A11	Rpa3	L1Cam	Srpk2	Cnot8	Pdpk1	Znf707	Prps2	Eef2K	Esyt1	Arhgap6	Rasa3	Man2A2	Rcbtb2	Pikfyve	Lpxn	Txnip	Tpcn1	Gpr160	Hjurp	Ppt1	Dusp22	Ndufa6	Thbd	Tut4	Cxcr4	Sesn1
ImmSig_GSE37319_WT_VS_RC3H1_KO_CD44LOW_CD8_TCELL_DN	Ryk	S100A4	Ranbp9	Mybpc1	Pdcd1	Fer	Glul	Chst15	Ehhadh	Slc27A2	Preb	Rnf39	Gtf2Ird2	Fam183Bp	Mir187	Prss37	Nmrk2	Hif1A	Dgat1	Fam71F2	Uhrf1Bp1L	Plk2	Dnajc22	Adcy6	Kif9	Ppp2R3A	Ndst3	Arhgef3	Bzw2	Rnf125	Fos	Plxdc2	Foxo4	Plin2	Slc43A1	Kctd7	Lpcat3	Gal3St3	Rasgef1B	Atg9B	Arid3C	Ccl3	Pcdhb11	Rapgef5	C11Orf54	Or4C15	Etfdh	Glis3	Tgfa
ImmSig_GSE37319_WT_VS_RC3H1_KO_CD44LOW_CD8_TCELL_UP	Nmt2	Gpr61	Pth1R	Slc11A1	Dcc	Lrriq1	Vn1R5	Ang	Tulp3	Trim45	Atad3A	Sult2A1	Trmt61A	Rapgef4	Acss1	Ext1	Il1Rn	Tmem150A	Ngdn	Dleu2	Pdlim4	Reg4	Hsd17B6	Cpne5	Tmem69	Fmc1	Tmed10	Fggy	Magea9	Ces3	Dapk1	Riok2	Or11A1	Timd4	Naf1	Hace1	Akap12	Hdac2	Maff	Or6F1	Magee1	Bpifb1	Adgrf5	Tmem173	Pkdrej	Cdk20	Cox18	Mir219A2	Gad2
ImmSig_GSE39110_DAY3_VS_DAY6_POST_IMMUNIZATION_CD8_TCELL_DN	Ddias	Spc25	Prr11	Fignl1	Esco2	Sccpdh	Zfpm1	Dna2	Zbtb32	Maats1	Snrpa	Tpi1	Ttk	Dpagt1	E2F3	Gen1	Nek2	Ndrg1	Perp	Nuf2	Pbk	Dnase1L3	Plxdc2	Tns1	Ccnf	Cercam	Hhex	Ints13	Cdkn1A	Wars	Depdc1B	Pou2F2	Kif20A	Cdc6	Gmnn	Pclaf	Cyp11A1	Kpna2	Cdca5	Lgals1	Xylb	Blmh	Shcbp1	Paics	Mybl2	Plac8	Lig1	Il22	C12Orf75
ImmSig_GSE39110_DAY3_VS_DAY6_POST_IMMUNIZATION_CD8_TCELL_UP	Btg2	Auh	Traf1	Tcf7	Il7R	Gpr68	Ccl22	Hsd17B11	Nop10	Tagap	Tdrp	Padi2	Kiaa0930	Wwp1	Lat	Plekhm3	Amigo2	Card6	Vps28	Nme2	Bcl2	Rgs10	Vipr1	Btg1	Slfn5	Hvcn1	Rflnb	Rps11	Rab37	Crim1	Klk8	Etfbkmt	Kcnj8	Slc9A9	Alg1	Trmt112	Mmp23B	Acss1	Stx4	Klrd1	Mir4697Hg	Adi1	Tlr1	Tent5A	Selenop	Mccc2	Gid4	Hspa9	Rpl19
ImmSig_GSE39110_DAY3_VS_DAY6_POST_IMMUNIZATION_CD8_TCELL_WITH_IL2_TREATMENT_DN	Rps11	Lfng	Creb3	Zbtb4	Snai3	Ro60	Hsd11B1	Eya2	Glipr1	Klf6	Setd6	Cyp4V2	Atn1	Impact	Pprc1	St3Gal6	Hsdl1	Lyst	Epas1	Cntfr	Sema4F	Plekhm2	Tmem209	Dtx4	Dnajc15	Rps15A	Zc3H6	Sgk1	Paxx	Smarca2	Mgat4A	Kctd6	Zswim5	App	Arhgap15	Il4R	Znf652	Serinc4	Tsc22D3	Eid2	Mybbp1A	Prpf6	Gpr65	Sgms1	Mturn	Cbx7	Clybl	Ddx5	Cacna2D4
ImmSig_GSE39110_DAY3_VS_DAY6_POST_IMMUNIZATION_CD8_TCELL_WITH_IL2_TREATMENT_UP	Cenph	Comt	Selenoh	Acot4	Fbxo5	Asf1B	Ac004551.1	Acadl	Lacc1	Gdi2	Ube3B	Fgfr1Op	Ccr5	Ropn1L	Optn	Suclg1	Perp	Tk1	Tpx2	Ehd4	Bend4	Sccpdh	Diaph3	Tmigd1	Hmgcr	Alms1	Dtnbp1	Ptcd1	C12Orf75	Hap1	Ddx28	Isg15	Bri3Bp	Spc25	Tardbp	Shcbp1	Brip1	Pfkm	Ikzf3	Pggt1B	Txn	Timp2	Melk	Blmh	Mrpl18	Cox6B1	Tpcn2	Cd83	Msto1
ImmSig_GSE39110_UNTREATED_VS_IL2_TREATED_CD8_TCELL_DAY3_POST_IMMUNIZATION_DN	Nup62	Esm1	Nploc4	Tmpo	Cd81	Apip	Atp1A2	Farp1	Mapre2	Rab6A	Sh2D2A	Dna2	Cit	Pdss1	Vash1	Cbfb	Carhsp1	Ubr7	Tpbg	Cep83	Angptl2	G2E3	Rpa2	Stil	Rbm44	Stk39	Bmp2K	Wdr62	Sod1	Ica1	Ca13	Pmch	Rpa1	Clic4	Casp7	Actg1	Faxc	Prickle3	Dusp14	Pole	Pmvk	Fut4	Exph5	Gpd2	Lgals1	Lsm2	Dap	Lclat1	Il10
ImmSig_GSE39110_UNTREATED_VS_IL2_TREATED_CD8_TCELL_DAY3_POST_IMMUNIZATION_UP	Tdrp	App	Lfng	Il7R	Rps7	Pde8A	Scml4	Arhgap5	Tent5A	Dnajb2	Prss12	Ifitm10	St3Gal6	Hist3H2A	Cklf	Cyp4V2	Cflar	Znf263	Adtrp	Trim56	Birc2	Lce3B	Atxn1L	Eif4A2	Pip5K1B	Zmynd11	Cacna2D4	Elf2	Amigo2	Arid1A	Pglyrp2	Smad1	Pctp	Acin1	Rflnb	Rps16	Kif5C	Rnase3	Plekhh3	Sit1	Hexa	Tsc22D3	Pag1	Tmem206	Gprasp1	Map3K9	Ddr1	Micall1	Parp16
ImmSig_GSE39110_UNTREATED_VS_IL2_TREATED_CD8_TCELL_DAY6_POST_IMMUNIZATION_DN	Tcf7	Hif1A	Slamf6	Rflnb	Ccdc126	Sema7A	Nucb2	Matk	Myb	Egr2	Nav2	Glis3	Lrig1	Rpa1	Fam3C	Atp1B1	Cd200	Cxcr5	Pacsin1	Ephx1	Kif5C	Tspan13	Kcnc2	Lipa	Cd81	Plagl1	Gpm6B	Luc7L2	Tiam1	Cyth3	Gcnt1	Cyld	Msrb2	Hmgn3	Mfhas1	Ldhb	Adk	Slc16A5	Atp6V1D	Tspan3	Fam104A	Il6St	Kdm6B	Aff3	Oaz2	Pdk1	Shank3	Sp6	Gltp
ImmSig_GSE39110_UNTREATED_VS_IL2_TREATED_CD8_TCELL_DAY6_POST_IMMUNIZATION_UP	Adam8	Slamf7	Fry	Plek	Lgals3	Kcnk5	Plac8	Arhgap18	Bhlhe40	Plp2	Apobr	Cd7	Tmem37	Cxcr6	Eml3	Pilrb	Zeb2	Lpin1	Lgals1	Iqgap2	Myl4	Itgax	Fhl2	Smpdl3B	Mki67	Ccl5	Fcgr2B	S1Pr5	Yes1	Il2Rb	F2R	Nhsl2	Dkkl1	Gpc1	Nod1	Slc41A2	Txndc5	Cd47	Gata3	Nudt4	Tafa3	Itga1	Nkg7	Crip1	Anxa1	B4Galt1	Selplg	Rcn1	Runx3
ImmSig_GSE39152_BRAIN_VS_SPLEEN_CD103_NEG_MEMORY_CD8_TCELL_DN	Bag3	Acod1	Vrk1	Wdr92	Gadd45G	Hivep2	St3Gal4	Zfp64	Plgrkt	Psma7	44990	Adprhl2	En1	Nsmce1	Cdkn2D	Fcgr2B	Fyn	Mafb	Bmp2K	Stat1	Gab1	Ptpn2	Slc12A4	Casp4	Plscr1	Rnf34	Brix1	Tbca	Ext1	Mrpl21	Mt2A	Bysl	Dusp1	Stx12	Slc12A7	Ambp	Rbms1	Rars	Znf281	Hoxa1	Csf2Rb	Noc4L	Tiam1	Ormdl2	Pla2G4A	Atp1A1	Fas	Sult1B1	Prrc1
ImmSig_GSE39152_BRAIN_VS_SPLEEN_CD103_NEG_MEMORY_CD8_TCELL_UP	Tor1Aip2	Stat1	Clic4	Atf3	Atp1B3	Tec	Fas	Rtn4	Vcl	Uso1	Rap1Gds1	Mmp13	Emp1	Nono	Acod1	Pfkp	Ankh	Il15	Rnf19B	Mt2A	Znf281	Slc39A6	Tinagl1	Fgfr1Op2	Lsp1	Slc6A12	Drg1	Pebp1	Atad3A	Mdm2	Lyrm2	Psmd6	Al121768.1	Mtdh	Lasp1	Mbnl1	Rnaseh1	Tbca	Traf1	Cct5	Ppp1R15B	Slc25A28	Nav2	Lgalsl	Rala	Cxcl10	Cavin1	Capn2	Eif5
ImmSig_GSE39152_CD103_NEG_VS_POS_MEMORY_CD8_TCELL_DN	G3Bp2	Kpna1	Nsmce1	Bag3	Clptm1L	Fbxw11	Gpd2	Ppp2R1A	Prx	Gnptab	Txnrd1	Gspt1	Mzt2B	Rab3Il1	Eif1Ay	Syngr2	Fabp5	Tm4Sf1	Timm10B	Slc2A1	Mt2A	Ptpn1	Acsl1	Arnt	Cic	Ncf1	Mafb	Smpd1	Shf	Amotl2	Ddx21	Ank1	Tmprss15	Tbc1D15	C3Orf38	Ppa1	Nubp1	Zbtb2	Ac005954.1	Nupr1	Tgfbi	Ltb4R	C5Ar1	Map7	Tspan4	Pim1	Zic3	Gpr12	Cct6A
ImmSig_GSE39152_CD103_NEG_VS_POS_MEMORY_CD8_TCELL_UP	Ephx1	Bphl	Rasa3	Pstpip2	Rell1	Ryr3	Hoxb9	Btg2	Slc6A12	Ifit3	Zfpm1	Sema4D	Tex2	Ankh	Aldh7A1	Cyb5A	Atad3A	Mos	Slc50A1	Ankrd13A	Dennd4C	Reck	Psmc4	Kit	Cnr2	Sftpb	Rps14	Znhit3	Dhrs3	Aldh9A1	Lrrc8A	Zfand2A	Ramp1	Phex	Man2B1	Rbm17	Fam83F	Gpx3	Ccn2	Syt5	Bckdha	Adrb2	Pon2	Rasa4	Cacna2D3	Lsp1	Rpl32	F9	Pfkm
ImmSig_GSE39152_SPLEEN_CD103_NEG_VS_BRAIN_CD103_POS_MEMORY_CD8_TCELL_DN	Arhgap39	Erlin1	Tac3	Tcirg1	Rnf6	Sez6	Kcna5	Cox6A2	Slc6A12	Cd28	Pik3C2G	Bmp7	Fez1	Paqr7	Sstr5	Zscan2	Pef1	Usf1	Coro2B	Ackr1	Kars	Sftpb	Slc50A1	Phex	Cacna2D1	Crygc	Rxra	Pld3	Apoc4	Pla2G5	Aamp	Ypel3	Map1Lc3A	Peg3	Atxn1	Rell1	Krt15	Znf467	Mrtfa	Mcee	Col1A1	Iapp	Znf394	Thap4	Tyro3	C3Ar1	Rgs6	Ttc14	Cdc23
ImmSig_GSE39152_SPLEEN_CD103_NEG_VS_BRAIN_CD103_POS_MEMORY_CD8_TCELL_UP	Lrwd1	Hmox1	Ltb4R	Nsmce1	Arhgap39	Phrf1	Sh3Bp5	Hmga1	Trappc3	Clip3	Ldhb	Bmp8B	Gata2	Upk2	Slc10A1	Mzt2B	Rab4B	Rimklb	Col4A2	Tmprss15	Lhx1	St3Gal2	C9Orf72	Chfr	Ac005954.1	Cd151	Chrnd	Atp1B1	Galnt2	Soat2	Arfip2	Mettl18	Cltc	Tmem259	Tmem45A	Cand1	Atxn1	Twf2	Pla2G5	Fau	Abca1	Vps51	Zbtb2	Tbr1	Ptpn1	Tecta	Gnptab	Slc1A1	Scamp3
ImmSig_GSE40225_WT_VS_RIP_B7X_DIABETIC_MOUSE_PANCREATIC_CD8_TCELL_DN	Dusp16	Mad2L1	Cdipt	Mt2A	Ppat	Ssr4	Pgm3	Mdh2	Sesn2	Znrd2	Hist1H3I	Mfsd2A	Cldnd1	Pmvk	Bscl2	Man2A1	Zc3Hav1L	Psen2	Ndufb7	Hist1H3H	Jpt1	Srp72	Adrm1	Cenpi	Ccne2	Frrs1	Mcrs1	Ftsj1	Camkk2	Cenpa	Necab3	Arfgap3	Galnt1	Uchl5	Uap1	Hist1H2Bi	Ulk2	Ube4A	Bcar3	Mycbp	Tmem184B	Ifnar1	Mtrr	Srp68	Kif4A	Atg13	Echs1	Crip1	Alg9
ImmSig_GSE40225_WT_VS_RIP_B7X_DIABETIC_MOUSE_PANCREATIC_CD8_TCELL_UP	Clcn4	Clcf1	Senp7	Rasgrp2	Zbtb10	Rbm6	Jade2	Znf789	Selenon	Ttc21A	Smg1	Chl1	Kansl1L	Ptgs1	Kcng1	Usp44	Trak2	Bach2	Lpgat1	Evl	Fbxw4P1	Cdk5R1	Rnf219	Fmnl3	Rtn4Ip1	Fchsd2	Snx27	Rab11Fip1	Psip1	Zc3Hav1	Rasa1	Dock2	Ptpn6	Znf358	Znf528	Susd6	Tapt1-As1	Pum1	Zscan29	Plscr1	Tango6	Ap4S1	Ankrd44	Plekhf2	Znf619	Tmed8	Zdhhc23	Ampd3	Klf16
ImmSig_GSE40666_NAIVE_VS_EFFECTOR_CD8_TCELL_DN	Ttc32	Pde2A	Comtd1	Evi2B	Mthfd1L	Akr1E2	Dtnbp1	Ahr	Rnf135	Tnfrsf1B	Aven	Faslg	Rhod	Nceh1	Pgm1	Creld2	Ankrd54	Soat1	Lamtor4	Ube2F	Myo1F	Atp8B4	Myc	Tgif1	F2Rl2	Rab19	Agfg1	Trpv2	Plekha2	Isyna1	Dpy19L1	Appl2	Scrn2	Naaa	Actr3B	Mid1Ip1	Rcn1	Plac8	Lgals1	Phactr2	Tmem140	She	Blk	Psme1	Nsmaf	Dtx4	Ncmap	Nxt2	Cebpzos
ImmSig_GSE40666_NAIVE_VS_EFFECTOR_CD8_TCELL_UP	Ralgps2	Apbb1	Csnk1E	Pip4K2A	Clcn4	Dntt	Phc1	Cpm	Znf799	Exph5	Baz2B	Tspan6	Srsf10	Ac003112.1	Rasgrp1	Lcmt1	Adcy6	Zc4H2	Pcgf5	Znf597	Aldh7A1	Megf9	Ncoa5	Tox	Rbms2	Abi3	Znf512	Ms4A1	Satb1	Marcks	Map3K7	Rtn4Rl1	Egr2	Arhgef17	Galnt6	Hmg20A	Calcoco1	Stau2	Cacng4	Slc23A2	Plod2	Ube2E3	Tnik	Dlg3	Tle2	Nabp1	Pcm1	Gpbp1	N4Bp2
ImmSig_GSE40666_NAIVE_VS_EFFECTOR_CD8_TCELL_WITH_IFNA_STIM_90MIN_DN	N4Bp2	Flot1	Mmp9	N4Bp3	Ipo11	Sytl2	Slc16A6	Baz2B	Samhd1	Ube2E3	Pcdhgc4	Ext1	Srsf9	Greb1	Ssr1	Dnajb6	Endou	As3Mt	Mfsd10	Pik3R3	Emilin1	Cux1	E2F3	Ncoa5	Pop1	Slc39A14	Tox	Spsb1	Ilf3	Ctps1	Tgif2	Pgghg	Cenpj	Rnf149	Ypel2	Kifc3	Syce2	Jazf1	Tet1	Dgcr2	Pwwp3A	Ubald2	Cd81	Eno2	Wbp1	Ccdc88A	Adgrl1	Anks1A	Msh6
ImmSig_GSE40666_NAIVE_VS_EFFECTOR_CD8_TCELL_WITH_IFNA_STIM_90MIN_UP	Itgb7	Thy1	Ttc32	Tmx4	Nfic	Cd38	Nacc2	Tnfrsf25	Serinc3	Crip1	Plekha3	Irgm	Nkiras2	Hyal3	Cnp	Faslg	Sike1	Slc16A5	Fbxl4	S100A6	Stk38	Lpcat2	Tiam2	P2Rx7	Gpr34	Grasp	Fam129A	Ccdc106	Cebpzos	Endog	Esrra	Irf5	Gpd1L	Cd9	Rab21	Cnn2	Rab33B	Pnpla7	Dnah8	Gpr183	Ube2F	Lats2	Wfikkn2	Fech	Pced1B	Tex48	Nkg7	Tom1	Mfsd14A
ImmSig_GSE40666_STAT1_KO_VS_STAT4_KO_CD8_TCELL_DN	Poln	Misp	Icam1	Doc2A	Ube2Ql1	Grik4	Lmntd2	Guca2B	Ano1	Zranb2-As1	Insig1	Necab2	Pramef10	Cspg4	Ago2	Cep104	Znf653	Calr3	Ccr10	Oxct2	Ppy	Ac020909.1	Tmem204	Pkp2	Trpc2	Lrp12	Linc00161	Fbxo24	Krt3	Slc2A3	Dcd	Mapk8Ip2	Pim3	Adgrg1	Hbm	Nrxn3	Zmiz1	Hbq1	Spata31C2	Acp4	Atp2B3	Ptprg	Creb5	Nrg1	Cox6B2	Dipk1B	Tnfaip8	Kif12	Tnfrsf14-As1
ImmSig_GSE40666_STAT1_KO_VS_STAT4_KO_CD8_TCELL_UP	Cdca7L	Dmac1	Vipas39	Znf283	Plpp6	Cul4B	Snx14	Kctd3	Cyc1	Gpn2	Ctdsp2	44991	Prim2	Wbp1L	Dstyk	Rnf113A	Smg8	Mblac2	Dnttip1	Tmem9B	Ndufs8	Ap2S1	Hmgn5	Kansl1	Ciao1	Pi4Ka	Exoc1	Trpc4Ap	Acy1	Lyl1	Rfc2	Hibadh	Sec22A	Mmadhc	Bbs1	Anapc10	Rbmx2	Trappc5	Qars	Trappc12	Zyx	Scand1	Arhgef6	Uros	Cuedc2	Tlcd2	Mtmr14	Gab3	Gtf2H2
ImmSig_GSE40666_STAT1_KO_VS_STAT4_KO_CD8_TCELL_WITH_IFNA_STIM_90MIN_DN	Cpxm1	Gata6	Angptl4	Nmnat3	Tax1Bp1	Selenok	Lrp6	Noxo1	Diras2	Snora78	C11Orf97	Ighmbp2	Cxcl2	Wtip	Doc2A	Tnf	Gkn1	Osm	Btg2	Tnfrsf14-As1	Egr1	Linc00161	C11Orf53	Cplx1	Linc00599	Ezhip	Cfap52	Plvap	Plpp2	Cflar-As1	Nr4A2	Sstr2	Znf467	F7	Egr3	Enah	Htr1B	Snora68	Adgrb2	Lag3	Pja2	Sh2D1A	C1Orf35	Cep104	C9Orf62	Tmem88	Socs3	Hbegf	Alox12B
ImmSig_GSE40666_STAT1_KO_VS_STAT4_KO_CD8_TCELL_WITH_IFNA_STIM_90MIN_UP	Cog5	Prcc	Emc10	C12Orf74	Exoc3	Rps11	Tfdp2	Gramd2B	Dhrsx	Taldo1	Nr3C1	Tyk2	C1Orf21	Eif3H	Nrgn	Htr2B	Pygo2	Cip2A	Rtf1	Mycl	Kbtbd6	Hmgb3P1	Commd3	Shkbp1	Kctd14	Txndc11	Mark3	Rspry1	Kiaa0319L	Dhx38	Cyc1	Bcor	Cox5B	Dpy19L4	Dis3L	Spaca9	Spag7	Praf2	Cyren	Zfp91	Bbs12	Znf250	Rrnad1	Arhgap19	Gmps	Znf436	Psmg1	Gimap8	Cyth1
ImmSig_GSE40666_UNTREATED_VS_IFNA_STIM_CD8_TCELL_90MIN_DN	Loxl3	Ndc1	Eftud2	Txk	Dnajb1	Mtfr1	Tex264	Cnpy3	Armcx5	Klhdc3	C10Orf143	Rps26	Tspan32	Ccp110	Naip	Camk2G	Sfxn4	Mapkapk3	Tor1Aip1	Msra	Polr2L	Ctbp2	Dmac1	Mfap3	Wdr46	Rhbdd2	Fam129B	Cth	Daglb	Pmpca	Pak1	Cenpq	Utp11	Ptafr	Map11	Brix1	Akt1	Msh3	Pigh	Ankrd35	Plxnd1	Smc5	Rpap2	Nol10	Trmt10C	Ptgs1	Eif2A	Gpr34	Syap1
ImmSig_GSE40666_UNTREATED_VS_IFNA_STIM_CD8_TCELL_90MIN_UP	Padi3	Ube2Ql1	Muc4	Cers4	C11Orf97	Alpi	Catsperg	Linc00599	Ust	Tmem61	Gata6	Golga4	Linc00161	Marcksl1	Acp4	Ddx51	Galr3	Necab2	Ano8	Fscn2	Msantd3	Kmt2D	Arf6	Vav2	Mx1	Nrl	Hsh2D	Cpeb3	Lipg	Dot1L	Ube2E1	Rhag	Adcy5	Tspear-As2	Extl1	Kcnc2	Gvqw3	Enah	Helz2	Cyp2B6	Tnfaip8	Cntf	Lingo1	Nudcd1	Krt3	Linc01622	Epsti1	Pgghg	Krt19
ImmSig_GSE40666_UNTREATED_VS_IFNA_STIM_EFFECTOR_CD8_TCELL_90MIN_DN	C1Qbp	Rab4B	Naip	Znf263	Cct6B	Aig1	Dtwd1	Slc12A9	Creb5	Mycbp	Fitm2	Ndc1	Snx4	Uhrf1	Pak1	Zscan9	Aifm1	Foxred1	Ski	S100A4	Tprkb	Srsf2	Impa2	Cuta	Uqcrh	Pi4Kb	Srsf6	Map7	Med31	Cenpu	Jade1	Gmfg	Clta	Msra	Lsm4	Strap	Pmpca	Znhit1	Cox8A	Sf3B6	Arv1	Ercc1	Clcn3	Map2K6	Znf609	Abhd16A	Ift74	Top1Mt	Pdlim2
ImmSig_GSE40666_UNTREATED_VS_IFNA_STIM_EFFECTOR_CD8_TCELL_90MIN_UP	Baiap3	Coro7	Tle3	Bcat1	Cdyl2	Bhlhe40	Zbtb7A	Ctsv	Acp5	Tmem104	Bmf	Tap1	Col4A4	Cd151	Crip1	Ebi3	Slc1A5	Arhgap31	Osbpl10	Nyap2	Cox6A1	Ehd1	Scarb1	Tnip2	Vopp1	Rora	Itpripl2	Ptp4A3	Plcg2	Fas	Myo1F	Arhgap44	Stk38L	Linc00299	Aloxe3	Kpna2	Chad	C12Orf74	Tigit	Tfdp1	Pde1B	Mvp	Synpo	Mns1	Trerf1	Twf1	Hfe	Capg	Nlrc5
ImmSig_GSE40666_UNTREATED_VS_IFNA_STIM_STAT1_KO_CD8_TCELL_90MIN_DN	Selplg	Kcng1	Hsf5	Prickle1	Atp10D	Bach2	Mob3B	Crip3	Cd72	Znf471	Rad23B	Treml2	Tmem71	Calcrl	Plekha2	Fcer2	Jarid2	Fam234B	Bcl6	Cd40	Nrep	Myo1B	Znf880	Ube2E2	Sult1B1	Zcchc7	Ctnnd1	Sh3Bp2	Vav3	Nrip1	Btg1	Arhgap32	Maml3	Sesn1	Chrac1	Phldb2	Sav1	Ube2R2	Znf135	Dhx40	Enah	Trps1	Bend5	Camk2D	Pecam1	Abcb4	Plekha1	Prcp	Ikzf2
ImmSig_GSE40666_UNTREATED_VS_IFNA_STIM_STAT1_KO_CD8_TCELL_90MIN_UP	Mapt	Ly75	Acot9	Pcgf5	Rerg	Perm1	Hivep1	Psap	Cyth3	Fam49A	Tnfaip2	Epb41	Marcks	Igf2Bp2-As1	Mir600Hg	Ano2	Hand1	Adtrp	Mx1	Abtb2	Dhx58	Cldn14	Bcl2L14	Clvs2	Linc01191	Tmem138	Mybl1	Epsti1	Sema3C	Plxnc1	Atf5	Rspry1	Plaat2	Sh3D19	Gsdme	Adar	Nrp2	Mmp9	Znf705G	Helz2	Ccdc9B	Linc01348	B2M	Retreg1	Il9R	Snx15	Il12B	Prss50	Tor3A
ImmSig_GSE40666_UNTREATED_VS_IFNA_STIM_STAT4_KO_EFFECTOR_CD8_TCELL_90MIN_DN	Map3K8	C1Orf162	Atp10D	Phf1	Kdm4C	Cemip2	Sh2D3A	Rnf141	Wwc3	Klf9	Fryl	Btg1	Taf3	Ube2E2	Stradb	Nrip1	Flacc1	Fam169A	Jarid2	Bend5	Znf154	Enah	Tmpo	Utrn	Znrd1Asp	Trak2	Vegfd	Txnip	Pik3Ip1	Aplp2	Stx7	Vav3	Paip2B	Kansl1L	Nsd3	Pggt1B	Phc3	Treml2	Znf649	Thrb	Irf8	Inpp5A	Usf3	Caap1	Tango6	Znf514	Abcb4	Ca13	Znf711
ImmSig_GSE40666_UNTREATED_VS_IFNA_STIM_STAT4_KO_EFFECTOR_CD8_TCELL_90MIN_UP	Slco3A1	Sh3Bgrl3	Ptpn1	Plk4	Vdr	Napsa	Tfdp1	Dpysl2	Slamf7	Casp10	Itpripl2	Cd151	Ltk	Hipk2	Mtmr14	Cdyl2	Cpped1	Rnft2	Jpt1	S100A11	Spats2	Tcirg1	Fam102A	Vsir	Daxx	Itgax	Ube2G1	Adtrp	Nuggc	C12Orf74	Asna1	Keap1	Hpgd	Ptafr	Ebi3	Hyou1	Zbtb32	Zdhhc16	Mrpl4	Snd1	Hmox2	Bhlhe40	Rasgrf1	Zbp1	Baiap3	Xbp1	Dcps	Tbc1D27P	Dnah8
ImmSig_GSE40666_WT_VS_STAT1_KO_CD8_TCELL_DN	Egr3	Tnfsf10	Gdpd5	Pls1	Spry2	Naga	Litaf	Hgsnat	S100A10	Furin	Fam167A	Farp1	Unc119	Abhd4	Tjp2	Mrs2	Arhgap26	Rnpep	Tspan4	Bahd1	C1Orf122	Mafg	Maged1	Poglut3	Mettl1	Phgdh	Ptges2	Blk	Tnfrsf21	Prkar2A	Nrp1	Trpm6	Akr1E2	G6Pc3	Ptpn13	Ttyh2	Pxdc1	C12Orf75	Rexo2	Ctsc	Ccdc126	Slc12A2	Ptpn9	Ifi30	Lyn	Wwp1	Amz1	Ift27	Rrp36
ImmSig_GSE40666_WT_VS_STAT1_KO_CD8_TCELL_UP	Armcx1	Tubb	N4Bp2	Ccm2	Kremen1	Smc6	Rtn4Rl1	Ifit1B	Clic4	Adcy6	Cbx4	Stk4	Nim1K	Inpp5F	F13A1	Pcgf5	Fry	Slc9A3R1	Tmem71	Letm2	Tnik	Slc35D2	As3Mt	Lyst	Ripor2	Tiparp	Rab3Ip	Zdhhc15	Bcl3	Myo10	Relt	Lrba	Birc3	Plxnd1	Ralgps2	Kcnn4	Kif24	Tmem120B	Dapk1	Foxp1	Ppm1K	Susd6	Mtss1	Rbm38	Bcl6	Ppp1R14C	Pced1B	Tbc1D14	Zfyve28
ImmSig_GSE40666_WT_VS_STAT1_KO_CD8_TCELL_WITH_IFNA_STIM_90MIN_DN	Exo1	Egr2	Dhx58	Tmem64	Alms1	Armcx1	Dntt	Ncoa7	Aldh2	Ctsw	Cenpp	Nelfe	Jazf1	Znf821	Rwdd4	Abi2	Akap1	Rragd	Brca2	Aopep	Smc2	Plod2	Mcm10	Ptgir	Pole	Mcm8	Capg	Ifit1B	Ccr9	H2Afz	Rad54L	Pard6G	Cbfb	Syce2	Msn	Cenpw	Stat5A	Ac124319.1	Tacc2	Tle3	Ncmap	Nim1K	Mfsd10	Sox4	Ndrg1	Pstpip2	Tcf19	Slc25A38	Ca2
ImmSig_GSE40666_WT_VS_STAT1_KO_CD8_TCELL_WITH_IFNA_STIM_90MIN_UP	Herpud1	Fbxl4	Vti1B	Daam1	Dennd5A	Vmac	Fbxo22	Prag1	Slc35D2	Nsmaf	Ap1M2	Cd3Eap	Hyal3	Arhgap26	Slc4A1Ap	Lats2	Fam210B	Tppp	Fbxo8	Cdipt	Rhoc	Rflnb	Sprtn	Tmem243	Dedd2	Dstn	Lnx2	Wwp1	Prdm1	Esyt2	Gpn1	C9Orf152	C19Orf57	Hsd11B1	Wdr5B	Pip4P2	Vps28	Synpr	Nr1D2	Selenop	Crtam	Traf3Ip2	Pmp2	Leng9	Igkc	Cebpg	Pou2Af1	Kif1Bp	Imp4
ImmSig_GSE40666_WT_VS_STAT4_KO_CD8_TCELL_DN	Bbs1	Rmnd1	Ccdc88A	Abhd17A	Arsd	Txk	Tmco1	Mpc1	Slc2A4Rg	Pcna	Bbs12	Dcaf10	Cdca7L	Siglec7	Tmem266	Fxn	Glg1	Tor1Aip1	Cuta	Uba7	Ap1M1	Eid2B	Rhbdd2	Mboat1	Slfn11	Wwp1	Abcc5	Acad8	Vps53	Dpy19L4	Txndc12	Mppe1	Eif3Lp3	C17Orf100	Spa17	Dzank1	Nt5Dc1	C1Orf53	Zmynd12	Prpsap1	Exoc6B	Cep95	Rdh10	Tmem59	Spryd4	Tp53Inp1	Abcd4	Aldh5A1	C10Orf143
ImmSig_GSE40666_WT_VS_STAT4_KO_CD8_TCELL_UP	Gucy1B2	Pkd1L2	Sstr2	Uts2R	Fbxl19-As1	Diras2	Cpxm1	Cylc2	Nfe2	C11Orf97	Tmem238	Gata6	Lmcd1	Gabra1	Ephb4	Mcf2L-As1	Fam187B	Krt2	Prrt2	Epha5-As1	Tcl1A	Linc01348	Tpsg1	Nkx2-1	Ddi1	Doc2A	Pcdhb6	Grk5	Hla-F	Spry1	Pcare	Fam170A	Ptgdr2	Cck	Pim1	Ccr10	Krt19	Pkp2	Dhx58	Poln	Hand2	Tdrd7	Nrp2	H1Foo	Tbx2	Fam9C	Cblc	Sema3C	Mlph
ImmSig_GSE40666_WT_VS_STAT4_KO_CD8_TCELL_WITH_IFNA_STIM_90MIN_DN	Cd99	Mafg	Rnf43	F2R	Fam162A	Ube2E2	Asns	Lrpprc	Klrd1	Fam174B	Scrn2	Aplp1	Tdrd7	Pxdc1	Dhx58	Abi2	Frrs1	Vamp5	Tjp2	Tgif1	Maged1	B4Galnt4	Chek1	Cks1B	Tmem126A	Lclat1	Prkch	Comtd1	S100A10	Ptprj	Mthfd2L	Adam8	Ppa1	Eif4Ebp2	Ipo7	Fam167A	Ahr	Dtnbp1	Pon3	Scarb1	Tceal9	Trpv2	Cmtr1	Sema4A	Tspan4	Smyd2	Srm	Ccrl2	Eif2Ak2
ImmSig_GSE40666_WT_VS_STAT4_KO_CD8_TCELL_WITH_IFNA_STIM_90MIN_UP	Daam1	Bmp2K	Nod1	Hsd11B1	Smc6	Zfand6	C2Orf68	Tnfrsf25	Rasgrp1	C8Orf58	Foxk1	Trib2	Slc16A5	Rasgrf2	Traf3Ip2	Herc4	Tbxa2R	Acap2	Sqor	Fmo5	Ibtk	Pced1B	N4Bp2L1	Phyhd1	Tmem63A	Cdipt	Stim2	Slc30A7	Cnst	Pacs2	Pde5A	Adrb2	Zbtb6	Ptpra	Etfbkmt	Tsc22D3	Terf1	Thada	Wdr20	Setd4	Tnik	Acoxl	Pacs1	Mpp1	Fli1	Rtn4Rl1	Nacc2	Nck2	Bach2
ImmSig_GSE41867_DAY15_EFFECTOR_VS_DAY30_EXHAUSTED_CD8_TCELL_LCMV_CLONE13_DN	Dcun1D5	Scrib	Sgsm3	Scamp2	Thap4	Slc30A4	Rufy1	Eif2S2	Eml4	Tmem248	Atp13A3	Slc25A51	Adnp	Echdc1	Hibch	Zbtb2	Mcmbp	Ubxn2A	Me2	Ifrd2	Nt5C3B	Taf4	Cds2	Clpx	Ncoa3	Usp16	Znf280C	Galc	Lss	Tmed2	Comtd1	Rab18	Npm3	Haus6	Kctd13	Taf5	Gfer	Yes1	Tardbp	Uchl3	Tnfsf9	Nudt17	Sdc1	Dnmt3B	Abhd17A	Pus3	Nol11	Tfdp1	Znf597
ImmSig_GSE41867_DAY15_EFFECTOR_VS_DAY30_EXHAUSTED_CD8_TCELL_LCMV_CLONE13_UP	Fbxo33	Acot8	Evl	P3H1	Fkbp15	Drgx	Trappc1	Sertad3	Mctp1	Epsti1	Tdrd7	Pex2	Tex35	Ighmbp2	Kcnab2	Art5	Med28	Tnfsf11	Zbp1	Ip6K1	Tlr4	Tmem98	Prkcd	Stk40	Tbrg1	C1Orf54	Sh3Bp2	Spata6	Dhx58	Tapbp	Ubald2	Tp53Bp1	Casp9	C9Orf64	Znf580	Lyn	Stk10	Chmp5	Rbm43	Gca	Resf1	Myo1F	Zfpm1	Rere	Ncoa7	Cd86	C19Orf66	Irf5	Ddx60
ImmSig_GSE41867_DAY15_EFFECTOR_VS_DAY30_MEMORY_CD8_TCELL_LCMV_ARMSTRONG_DN	Camsap1	Ccdc144B	Sharpin	Mtm1	Nudt12	Usp4	Stc2	Gsta4	Exosc2	Hes2	Grm2	Stx6	Znf18	Dock7	Tec	Ubap2	Zmym2	Fbxl6	Linc01015	Snora71A	Haus6	Rhot1	Snx21	Herc2	Akap17A	Gsg1L	Pwwp2B	Vegfd	Znf514	Stambpl1	Ccdc77	Cenpl	Zfp30	Tlr1	Zbtb34	Ptpn22	Nr2F6	Zfyve16	Tmem132B	Npy1R	Csnk1G3	Ccdc14	Atg2B	Abcc2	Spata3	Gpr20	Vps37A	Abca17P	C11Orf72
ImmSig_GSE41867_DAY15_EFFECTOR_VS_DAY30_MEMORY_CD8_TCELL_LCMV_ARMSTRONG_UP	Jhy	Spata6L	Tmem121	Rcbtb1	Lonrf3	Srsf11	Traf3	Fnip2	Zmiz1	Rgl1	Rai2	Ankrd12	Scaf4	Ajuba	Rarres1	Kcnk4	Mdm2	Zfp36L2	Mnat1	Gnl2	Sh3Rf1	Loxl2	Pde2A	Myo16	Znf131	Nr2E1	Slc38A3	Kdm7A	Abhd1	Abhd5	Aldh3A1	Tmem189	Fam110B	Lamtor3	Naf1	Oser1	Slamf8	Bmp7	Znf541	Dcst1	Sphk1	Zdhhc18	Samd8	Sirt2	Gramd2B	Slc2A9	Gnl3	Usp6Nl	Fem1C
ImmSig_GSE41867_DAY6_EFFECTOR_VS_DAY30_EXHAUSTED_CD8_TCELL_LCMV_CLONE13_DN	Timm21	Scrib	Pecr	Yes1	Ranbp6	Otud6B	Cask	Dpy19L1	Letm1	Tmed2	Lancl2	Dhodh	Mcoln2	Mapk6	Gid4	Tmem259	Usp16	Csnk1E	Mtmr1	Wdr75	Znf566	Sh2D4B	Gpr171	Desi1	Srrd	Slc30A4	Usp30	Isyna1	Ube2K	Lrwd1	Stt3A	Synrg	Frmd3	Crybg3	Pgrmc1	Socs3	Lipt1	Eml4	Klhl6	Ugcg	Zhx1	Jkamp	Znf330	Slc16A1	Hacd1	Mpp6	Sccpdh	Ccdc86	Tmem184C
ImmSig_GSE41867_DAY6_EFFECTOR_VS_DAY30_EXHAUSTED_CD8_TCELL_LCMV_CLONE13_UP	Agr2	Fam209A	Daam1	Coa5	Enpp4	Ip6K1	Dnal1	Llgl1	Znf513	Zbp1	Tp53Bp1	Adipoq	Nt5C3A	Tapbp	Ift80	Gsn	Plscr3	Itpr1	Adgrl2	Tsga10	Epsti1	Batf2	Csf2	Taldo1	Siae	Scly	Ifit1	C9Orf64	Ifitm3	Rab19	Alox5Ap	Idnk	Il12A	Uhrf1	C19Orf12	Znf23	Frmd4A	Sgcb	C1Orf54	Ccrl2	Maf	Slfn12L	Hk1	Tor3A	Lgals3Bp	Suco	Csf1	Soat2	Pde8A
ImmSig_GSE41867_DAY6_EFFECTOR_VS_DAY30_MEMORY_CD8_TCELL_LCMV_ARMSTRONG_DN	Sdf2	Itk	Mta3	Pde2A	Ackr2	Chd6	Clnk	Fam53C	Cbl	Fgd2	Tprg1L	Cacul1	Uap1	Unc93B1	Klf7	Fam193B	Abhd17B	Atp2A3	Pcnx3	Cdt1	Lat	Rasa3	Mknk1	Krtcap3	Myh9	Bsdc1	Myo1E	Evl	Taok3	Rapgef1	Iqgap1	Tsc22D2	Erp29	Arsk	Csgalnact2	Lrrk2	Vat1	F2R	Ankrd13D	Gnaq	Ncoa6	Tgfbrap1	Phf21A	Dusp5	Ap4B1	Inpp5K	Dynlt3	Ing3	Phf6
ImmSig_GSE41867_DAY6_EFFECTOR_VS_DAY30_MEMORY_CD8_TCELL_LCMV_ARMSTRONG_UP	Trim59	Zscan25	Med12	Ep300	Gkap1	Sp110	C19Orf12	Cyb561A3	Itpr2	Borcs6	Wtip	Rnaset2	Adamts10	Eif3H	Psmb9	Ifi27L2	Hps6	Ccpg1	Vps37B	Dctn2	Nckap1L	Slc23A2	Tnfrsf18	Zbtb24	Kcnn4	Smarca2	Limk2	Map3K10	Lgals1	Glg1	Fmo5	Fermt3	Ppp3Ca	Card11	Uap1L1	Polg2	Mxd1	Ube2W	Eif3K	Grina	S1Pr4	Hist1H2Bb	Terf2	Ganc	Tigd2	Ptpn6	P2Rx4	Thbs1	Arhgap4
ImmSig_GSE41867_DAY6_VS_DAY15_LCMV_ARMSTRONG_EFFECTOR_CD8_TCELL_DN	Pttg1	Armh3	Pou4F2	Wnk1	Gopc	Twf1	Slc33A1	Mpv17	Nr1H2	Xbp1	Ube2I	Zmynd8	Cd69	Eef1Akmt1	Tsn	Klk13	Pla2G2A	Cct4	Ppm1B	Fbxo28	Ddx56	Cuedc2	Stx2	Slc2A1	Prpf3	Sgcd	Rab8A	Atf7Ip2	Cadm1	Tmem212	Babam1	Unc5Cl	Rsph9	Uba5	C11Orf24	Opa3	Gna15	Hsp90B1	Rap2B	Ppig	Cdk4	Btbd10	Pepd	Carmn	Ahnak	Mfsd3	Znf548	Metrnl	Tmem147
ImmSig_GSE41867_DAY6_VS_DAY15_LCMV_ARMSTRONG_EFFECTOR_CD8_TCELL_UP	Cpne8	Slc6A15	Herc5	Krtap9-8	Cplx1	Linc01619	Cela1	Gjb2	Ttyh2	Dusp1	Prkd1	Ankrd33B	Tmem268	Ccna1	Adam18	Gja1	Bambi	Zc3Hav1	Lifr	Fam9B	Plagl2	Psg5	Dhx58	Gucy1A1	Hoxd10	Rasgrp1	Fbxl19-As1	Stk26	Zbp1	Tent4A	Irf1	Marcks	Gbp5	Rasgef1B	Oasl	Ddx60L	Ptgs2	Adora2A	Map3K8	Linc02171	Ifnb1	Oxtr	Pi4K2B	Ac124319.1	Klc3	Trip10	Mir155Hg	Chadl	Galnt3
ImmSig_GSE41867_DAY6_VS_DAY15_LCMV_CLONE13_EFFECTOR_CD8_TCELL_DN	Eomes	Fxn	Lrfn1	Col4A1	Rcan1	Asb16	Mak	Sh3Bgrl2	Lrwd1	Tcp10	Linc00643	Letm2	Pou5F2	Pycr1	Ac027601.1	Kdm2A	Cpt1C	Csrnp2	Dvl1	Gulp1	Cgn	Ednrb-As1	Ostcp1	Pwar5	Snx15	Ca7	Mypop	Fitm1	Mettl27	Igfbp3	Lrrc4C	Slc22A23	Serpina10	Epor	Agbl5	Cldn10	Pcdhga8	Wnk4	Mef2D	Nupr1	Igf2Bp2-As1	Scyl3	Scn11A	Krtap5-2	Znf443	Tubgcp5	Jdp2	Neu4	Bspry
ImmSig_GSE41867_DAY6_VS_DAY15_LCMV_CLONE13_EFFECTOR_CD8_TCELL_UP	Znf800	Rdh16	Palm	Klln	Txk	Cyp11B1	Hsd3B1	Slc13A2	Cldn8	Cxcl11	Npy1R	Abcc2	Cst1	Inhbc	Impg1	Gem	Avpr2	Krt80	Ido2	Pdzrn3	Gpm6B	Cdt1	Atcay	Cltcl1	Tas1R1	Rerg	Agbl4	Dcdc2	Selp	Ppdpfl	Stk32B	Megf6	Grb7	C15Orf32	Eqtn	Il22	Rsph10B2	Il4	Aqp10	Scamp5	Ren	Prkcz	Wdr97	Scgb2A1	Mir124-2Hg	Ripply1	Spink7	Ankfn1	Dscr9
ImmSig_GSE41867_DAY6_VS_DAY8_LCMV_ARMSTRONG_EFFECTOR_CD8_TCELL_DN	Vcpkmt	Lypla2	Cbwd2	Fubp3	Jmjd4	Med29	Spag7	Nup188	Aldh9A1	Mphosph6	Faap24	Rexo4	Mtm1	Tnfsf11	Ifrd1	Fasn	Lzic	Mrpl17	Elovl6	Mdn1	Srp54	Cct5	Ubxn8	Ndufs7	Med30	Hspa8	Timm8B	Manf	Ndufa4	Rbmxl1	Swap70	Tmem177	Aimp2	Utp3	Mrpl52	Pcbd2	Aldh18A1	Tbc1D10A	Pigy	Trmu	Rce1	Snrpd3	Champ1	Alg11	Metap2	Cep63	Tfpt	Slc25A39	Ube3D
ImmSig_GSE41867_DAY6_VS_DAY8_LCMV_ARMSTRONG_EFFECTOR_CD8_TCELL_UP	Nubp1	Rap1A	Ankle2	Dnajc3	Spag9	Slc2A6	Taf5L	Bpgm	Fancl	Krt10	Tacstd2	Cmas	Qars	Cops4	Riok1	Bid	Rnaseh2A	Bzw2	Myo7B	Cpeb3	Vsir	Mfsd10	Gyg1	Iba57	Antxr2	H2Afx	Pigy	Slc30A5	Dnajb11	Khdrbs1	Dynlt3	Rpl28	Galnt2	Birc6	Rab33B	Cdkn3	B3Gnt9	Cenpl	Muc1	Pogz	Adh5	Stt3A	Mamdc2	Dennd2D	Cd48	Spata5L1	Tmem97	Tbc1D4	Ndfip1
ImmSig_GSE41867_DAY6_VS_DAY8_LCMV_CLONE13_EFFECTOR_CD8_TCELL_DN	Yes1	Prmt5	Eml4	Znf566	Isyna1	Znf317	C1Galt1C1	Zhx1	Hlx	Galk2	Snap23	Lurap1	Lats1	Crisp3	Dnlz	Dyrk1A	Lmo4	Oxr1	Slc35B1	Ugcg	Zbtb1	Hibch	Ndufa1	Slc4A1Ap	Tmem259	Kmt2C	Ngef	Rpsa	Cdk2	Znf821	Tubb2B	Znf397	Gan	Pdia6	Hacd1	Malat1	Ctnnal1	Dcun1D4	Map3K10	Rnf146	Smim13	Mtap	Lipg	Pcmtd2	Fmnl3	Cecr2	Donson	Rnf13	Slfn13
ImmSig_GSE41867_DAY6_VS_DAY8_LCMV_CLONE13_EFFECTOR_CD8_TCELL_UP	Cfap410	Ca2	C9Orf64	Stx11	C9Orf152	Cdyl2	Zbp1	Dnajb6	Cox8A	Pde8A	Nceh1	Slc25A22	Ccl4	Oas3	Scly	Arhgap33	Mapkbp1	Ip6K1	Bend6	Casp9	Sh3Bgrl	Maf	Wdr13	Rspo2	Mustn1	Kif13B	Pak1	Stk40	Epsti1	Uhrf1	Stat2	Coa5	Znf449	Tox2	Oas2	Nid1	Il10Ra	Tead1	Lrrc74A	Trim68	Hmga2	Adgrl2	Ighmbp2	Acot8	Dhx57	Stx2	Slc11A1	Anxa1	Dxo
ImmSig_GSE41867_DAY8_EFFECTOR_VS_DAY30_EXHAUSTED_CD8_TCELL_LCMV_CLONE13_DN	Mknk2	Gadd45A	Rflna	Pcmtd1	Cep63	Sesn1	Chst7	Lclat1	Acaca	Zbed4	Cnst	Tmem108	Pik3Ip1	Mga	C15Orf65	Dffb	Elmsan1	Spag9	Il1R2	Gabpb2	Gpsm3	Ctdp1	Pacrgl	Aig1	Aldh16A1	Myh9	Asnsd1	Efl1	Pdcd1Lg2	Sema4D	Hdac11	Sumf1	Maco1	Uckl1	Sdhaf2	Usp2	Rnf145	Vasp	Spata5L1	Mrpl41	Rapgef4	Tubg2	Tfeb	Stk17B	Mbd4	Mapre2	Vamp4	Ddx4	Osgep
ImmSig_GSE41867_DAY8_EFFECTOR_VS_DAY30_EXHAUSTED_CD8_TCELL_LCMV_CLONE13_UP	Spc24	Cuta	Phrf1	Lysmd3	Stoml2	Micos10	Poc5	Suv39H1	Dmd	Wee1	Prr11	Hspa5	Batf3	Ctnna1	Alyref	Cnih4	Gpn3	Morf4L2	Ndufb6	Ptprj	Tacc2	Cd5L	Svil	Trim25	Abcf1	Rab11A	Mrpl42	Med9	Pknox1	Mt1E	Nudcd3	Sec63	Wdr13	Tnfrsf18	Ighm	Srsf7	Pgghg	Cep83	Ebp	Lyar	Crim1	Maf	Aatf	Tspan5	Nemp1	Sapcd2	Selenok	Rbx1	Dhrs13
ImmSig_GSE41867_DAY8_EFFECTOR_VS_DAY30_MEMORY_CD8_TCELL_LCMV_ARMSTRONG_DN	Cluh	Nfkbie	Lrrk1	Pard6G	Mrps26	Cyp8B1	Plekhf2	Rragc	Nit2	Hspe1	Mrpl21	Vcpkmt	Trim21	Mrpl11	Dync1H1	St6Galnac4	Mdn1	Dusp2	Bcl7A	Tfeb	Ac124319.1	Fam111A	Tlr6	Herc2	Ccr5	Larp7	Dimt1	Prpf3	Panx1	Tnp2	Zdhhc13	Spp1	Denr	Faap24	Tatdn3	Gtf3A	Cfp	Itpr1	Rest	Dlgap4	Isoc1	Pdss1	Parp14	C7Orf50	Rcan1	Fcer1A	Nop10	Msra	Fam160A1
ImmSig_GSE41867_DAY8_EFFECTOR_VS_DAY30_MEMORY_CD8_TCELL_LCMV_ARMSTRONG_UP	Zc3Hav1	Ifit1	Gypc	Utp25	Dtx3L	Ttc4	Acp1	Sdr39U1	Sucla2	Clpx	Orc4	Guk1	Arv1	Dzip3	Rbbp9	Ubxn2B	Xrcc5	Rcc1L	Ift74	Eed	Taf12	Tssc4	Ndufa2	Fam177A1	Dars	Esf1	Alg5	Psmd3	Cox6B1	Psmc3	Ppia	Actr3B	Dars2	Letm1	Ccnc	Pccb	Txnl4A	Anapc11	Haspin	Tpd52L2	Sike1	Cbx3	Ythdf2	Srp19	Ovca2	Zpr1	Znf708	Pogk	Afp
ImmSig_GSE41867_DAY8_VS_DAY15_LCMV_ARMSTRONG_EFFECTOR_CD8_TCELL_DN	Fam71F2	Tdrg1	Kcna1	Zic5	Rnf217	Pou4F1	Abcc2	Tac4	Ahctf1	Impg1	Cst1	Abca3	Slc25A2	Pdk3	L1Cam	Smc5	Actr3C	Cdh18	Syt7	Fgf5	Ccdc144B	Ap1Ar	Ido2	Strc	Cdk15	C15Orf32	Ankrd17	Entpd3	Spaca3	Creb3L1	Cubn	Nop14-As1	Dirc3	B4Galnt1	Apln	Linc00592	Hist1H3A	C10Orf113	Dydc1	Fam47B	Icam5	Ppfia4	C1Qtnf1-As1	Wdr97	Dcaf12	Scgb2A1	Zfp1	Gja4	Ptgdr
ImmSig_GSE41867_DAY8_VS_DAY15_LCMV_ARMSTRONG_EFFECTOR_CD8_TCELL_UP	Krtap9-8	Syt9	Fbxl19-As1	Dnm1P46	Myl4	Itfg2	Phgdh	Phf21B	Tmem132B	Ccdc116	Adgrb3	Gpr37	Sspn	Ackr2	Itm2C	Zscan20	Chadl	Grin2B	Golga6L2	Lzts1	Znf70	Dzank1	Rnf207	Or10J1	Ttc21B	Veph1	Tgfbrap1	F2R	Lgi2	Mir137Hg	Gap43	Mir4290Hg	Mif-As1	Muc17	Plxdc1	Tpte2P6	Lypd6B	Cep152	Linc00173	Rnft2	Ac007368.2	Miox	Mapk11	Smagp	Clca1	Ct45A5	Mlph	Il23A	Podn
ImmSig_GSE41867_DAY8_VS_DAY15_LCMV_CLONE13_EFFECTOR_CD8_TCELL_DN	Scly	Rps19Bp1	Rbm12	Snapc2	Hspb11	Pus10	Prpf31	Mars	Dbr1	Polr1D	Prelid3B	Coq3	G2E3	Drg1	Rgs12	Med8	Alg5	Snrpd1	Ckap2	Mapre2	Efcab14	Kctd1	Nmt1	Ccdc127	Stx12	Ccdc162P	Thoc3	Ulbp1	Trappc6A	Wipf1	Wdr76	Zcchc17	Wdr7	Dctn2	Cdc25C	Cd320	Tekt3	Nans	Mvd	Alas1	Psmd9	Hmga2	Qpct	Ndufa5	Ovca2	Gnpat	Tdp1	Eif1Ax	Cox6A2
ImmSig_GSE41867_DAY8_VS_DAY15_LCMV_CLONE13_EFFECTOR_CD8_TCELL_UP	Pcnx1	Rdh10	Sf1	Celf2	Col4A3Bp	Hmces	Kctd3	Mtmr3	Foxp1	Cep57	Lemd2	Ppp2R1A	Cpm	Bcl10	Mtmr12	Snx33	C15Orf61	Kalrn	Tut7	Rnf125	Srsf6	Itpkc	Dusp5	Bcl7B	Saraf	Azi2	Nrros	Il7R	Myo7B	Pcm1	Sh3Pxd2A	Il10	Cep120	Nxf1	Relch	Bsdc1	Fkbp7	Crip1	Mob4	Usp6Nl	Krit1	Smg6	Mdn1	Cd93	Wasl	Gla	Sidt2	Ets1	Pum1
ImmSig_GSE41867_LCMV_ARMSTRONG_VS_CLONE13_DAY15_EFFECTOR_CD8_TCELL_DN	Mib2	Plekhm3	Scml1	Krtap9-8	Cbln4	Linc00639	Adamts3	Dnai2	Cgn	Sox3	Ccng2	Mpzl2	Kcnmb2	Kif26A	Smo	Plxdc1	St6Galnac5	Faap100	Gid4	Znf510	Mier3	Mucl3	Lhx9	Rasd2	Abca17P	Scoc-As1	Cyp2A6	Linc00112	Pygo1	Csgalnact2	Ingx	Mthfr	Scin	Drd5	Slc45A3	Gulp1	Taf1C	Arsk	Serpinb5	Atp6Ap1L	Fam227B	Vsir	Palmd	Scara3	Cbx8	Foxo3	Sorcs1	Pip	Tshz1
ImmSig_GSE41867_LCMV_ARMSTRONG_VS_CLONE13_DAY15_EFFECTOR_CD8_TCELL_UP	Uba6	Cox14	Slc16A14	Fbxl19	Tfec	Ptpn6	Acvr1B	Txn	Apoe	Bcorl1	Trim13	Ppm1B	Usp47	Il4I1	Ing2	Sec22B	Stard6	Fam133B	Prkcd	Gmfg	Cs	Uqcr11	Hrh1	Hook3	Hdc	Tsc22D1	Hla-Dqa1	Coro7	Slc12A6	Gpr75	Tti1	Gpi	Map3K5	Psmb4	Znf799	Psmd5	Ptpn1	Man1A1	Uqcrb	Znf217	Dock5	Saysd1	Idnk	Wdr74	Calhm2	Ier2	Meox1	Phip	Flt1
ImmSig_GSE41867_LCMV_ARMSTRONG_VS_CLONE13_DAY6_EFFECTOR_CD8_TCELL_DN	Rsl24D1	Cox18	Cct2	Etf1	Nsun5	Mtg2	Cse1L	Irf5	Xrcc5	Telo2	Rcc1	Usp5	Rbmx2	Cacna1A	Isy1	Mrpl15	Ifi35	Fam210A	Llgl1	Ube2F	Traf1	Pex16	Rhbdf1	Thumpd1	Nup85	Tprkb	Ube3D	Magoh	Gabarapl1	Ndufaf7	Ppie	Aar2	Zcchc17	Ifrd2	Idi1	Prdx3	Mrps22	Cpsf1	Hspd1	Oas3	Traf3	Rhot2	Txnrd1	Stip1	Eif3J	Nedd8	C3Orf38	Ndufaf5	Larp1
ImmSig_GSE41867_LCMV_ARMSTRONG_VS_CLONE13_DAY6_EFFECTOR_CD8_TCELL_UP	Phrf1	Ptpn12	Med9	Stoml2	Cdk1	Kdm6B	Slc19A1	Psmb4	Eif2B3	Eif6	Sumo3	Timm10	Cdyl2	Psmb2	Wdr83	Mlkl	Gpn3	H2Afz	Sde2	Ezh2	Pcbp1	Psmd8	Pdcd11	Pml	Irf7	Itgb1	Cluh	Mt1E	Timm8B	Ahcyl2	G6Pd	Ctsv	Znf428	Entpd1	Rbm19	B3Gnt2	Hmox2	Lyar	Wwp1	Mrpl40	Nle1	Agrn	Prepl	Batf3	Exog	Pfdn2	Mrps6	Ece1	Plac8
ImmSig_GSE41867_LCMV_ARMSTRONG_VS_CLONE13_DAY8_EFFECTOR_CD8_TCELL_DN	Nckipsd	Pigo	Ryr1	Kpna1	Mob3A	Desi2	Ahr	Desi1	Adam19	Irf4	Rprd1B	Polr2I	Eef2K	Gpx4	Atp6Ap2	Polr2C	Eps15	Srf	Ankrd13A	Akr7A2	Tspan6	Slc12A4	Yif1B	Iscu	Pou2F1	Gbgt1	Rpia	Plpp2	Elovl6	Tsta3	Gcom1	Txlna	Pmp22	Cdk2Ap2	Slc9A5	Nabp1	Irf2Bp1	Klf9	Dnmt3B	Dkc1	Atp8B2	Zmym2	Itprid2	Znf22	Vcl	Ets2	Ubr5	Dcbld2	Mfsd6L
ImmSig_GSE41867_LCMV_ARMSTRONG_VS_CLONE13_DAY8_EFFECTOR_CD8_TCELL_UP	Selenom	Tob1	Psen1	St6Galnac6	Vcl	Csnk1E	Trappc6A	Rragd	Fam3C	Slc9A5	Mrpl34	Mia3	Erlin1	Tgfbr3	Usp38	Foxm1	Ppt1	Gla	Acyp1	Tmem50A	Prpf18	Cd36	Nsa2	Stat4	Tp53Bp2	Itm2A	Foxo3	Dctn2	Zswim8	Csad	Urod	Cyhr1	Ddb2	Ugcg	Hivep3	Dnajc3	Jpt1	Mpc2	Ctsh	Sapcd2	Tmc6	Gpx4	Inpp5K	Fgd3	Snrk	Mnt	Nsd3	Arhgef39	Paip2
ImmSig_GSE41867_MEMORY_VS_EXHAUSTED_CD8_TCELL_DAY30_LCMV_DN	Erlec1	Il6R	Dnpep	Dhdds	Fam122A	Atf6	Hm13	Zscan21	Rai1	Ethe1	Ubn1	Cgrrf1	Ube2A	Tspan13	Mylk	Lpcat3	Ppp1R15B	Osbp	Il10Rb	Tmed10	Epcam	Dnase2	Creb3L2	Clint1	Gstt1	Ndfip1	Man2A1	Rexo2	Cdc42Se2	Spint2	St14	Tnfrsf17	Tmem165	Acadsb	Ripply3	Rap1A	Krtcap2	Tmem52	Mtor	Pdia4	Tmem167A	Prrc2A	Spcs1	Mrps14	Crip1	Srsf9	Eci2	Znf148	Anxa5
ImmSig_GSE41867_MEMORY_VS_EXHAUSTED_CD8_TCELL_DAY30_LCMV_UP	Arpp21	Card6	Leap2	Csrnp1	Gpr65	Plek	Tlr4	Rnf31	Ltb	Helz2	Gcnt1	Hsd11B1	Slitrk6	Cd84	Kif9	Map3K5	Spi1	Csf2	Cxcr6	Cebpd	Rab5C	Atp8A2	Rnf145	Ubald2	Nceh1	Ifit2	Mycbp2	Noxred1	Oard1	Cxorf21	Dapp1	Cd40	Mitd1	Atp10A	Vps54	Gbp4	Lrrn4	Dusp2	Adgrd1	Faslg	Socs1	Pglyrp2	Stat2	Calhm6	Rgs17	Usp8	Msrb2	Rrad	Pias1
ImmSig_GSE41867_NAIVE_VS_DAY15_LCMV_ARMSTRONG_EFFECTOR_CD8_TCELL_DN	Bsdc1	Anks1A	Setd1A	Zbtb43	Rnf113A	Frs2	Phrf1	Cass4	Setx	Slc3A2	Kit	Akap7	Inpp5E	Gpr132	Tecpr1	Dmd	Cnpy3	Itprid2	Herc1	Pde2A	Fam204A	Fam76B	Rpl37A	Exd2	Tnfrsf1B	Gem	Aftph	Mnt	Cpt1A	Znf691	Apoe	Hnrnpdl	Cpne6	Pgghg	Anks3	Ppp1R37	Itch	Tmem31	Slc26A2	Fam189B	Camk4	Fam120Aos	Foxj2	Srgn	Herc4	C17Orf50	Ldlrad3	Dab2Ip	Csgalnact2
ImmSig_GSE41867_NAIVE_VS_DAY15_LCMV_ARMSTRONG_EFFECTOR_CD8_TCELL_UP	Cpne2	Hsd3B7	Ctc1	Appbp2	Clec11A	Gabpa	Gstcd	Mat2A	Ptcd2	Wdr83Os	Galnt7	Polk	Dpp9	Znf566	Igf2R	Rprd1B	Atp5Mc2	Sf3A2	Cope	Elovl6	Dnajc9	Tnpo2	Ptbp1	Ubxn4	Pimreg	Nqo1	Pex3	Pdcd6	Sf3B3	Mib1	Pus3	Lrp8	Trmu	Wwp1	Exosc5	Abcc4	Naa30	Sumf2	C11Orf54	Glce	Sdhc	Wdr73	Fam241A	Asrgl1	Rspry1	Ncoa4	Tap2	Sgsm3	Cdc27
ImmSig_GSE41867_NAIVE_VS_DAY15_LCMV_CONE13_EFFECTOR_CD8_TCELL_DN	Ubxn1	Mak16	Pabpc4	Pigk	Cdc23	Znf18	Pin1	Maged1	Cttnbp2	Dkk4	Haus3	Cfap20	Enc1	Akap17A	Osbpl8	Usp4	Crnkl1	Camsap1	Psme4	Cfap36	Znf438	Lclat1	C16Orf72	Fbxo32	Lars	Asrgl1	Crkl	Ap4E1	Lrfn1	Krtap9-8	Chd1	Mcfd2	Prdx4	Jam3	Tbc1D23	Acot4	Serpina10	Map3K15	Nudt12	Kctd18	Cpsf2	Prim2	Sox3	Klhl34	Miga2	Srek1	Rpe	Cnot1	Cd302
ImmSig_GSE41867_NAIVE_VS_DAY15_LCMV_CONE13_EFFECTOR_CD8_TCELL_UP	Slc38A3	Linc01126	Pdzrn3	Hsd3B1	Mlph	A4Galt	Hace1	Usp43	Hcn1	Fmr1Nb	Gpr37	Plcd4	Tnf	Pirt	Linc00626	Abcc2	Ac124319.3	Cdc14C	Rsph9	Spata6	Impg1	Tnnc2	Gemin4	Spdye1	Pitx2	Pard6G	Cxorf51A	Osm	Reck	C9Orf135-Dt	Pygo1	Lrrc77P	Elavl4	Duxap10	Macrod1	Sele	Lrrc32	Nt5E	Dlg5	Ttc38	Adgrg4	C1Orf127	Gpr35	Tfcp2L1	Myo5B	Tns2	Mus81	Pla2G2A	Ptprf
ImmSig_GSE41867_NAIVE_VS_DAY15_LCMV_EFFECTOR_CD8_TCELL_DN	Mknk1	Vps39	Inpp5F	Fgd2	Tpst2	Bcl7B	Hps3	Bcas3	Ackr2	Tprg1L	Map1Lc3A	Npc1	Cbl	Sidt2	Fam193B	Tmem245	Uap1	Atp1B1	Coq8B	Actrt3	Dvl1	Tut7	Taf5L	Atg101	Khnyn	Ears2	Cipc	Sf3B1	Aff4	Stx17	Rnf125	Nxf1	Ddx50	Sar1A	Tpcn2	Coq10A	Ripor2	Gramd2B	Top3B	Pcm1	Fbxl17	Ski	Selenot	Pikfyve	Gimap6	Mtmr3	Cdkn2Aip	Pafah1B1	Cpm
ImmSig_GSE41867_NAIVE_VS_DAY15_LCMV_EFFECTOR_CD8_TCELL_UP	Npat	Tmem263	Exosc5	Xrcc5	Acta1	Sucla2	Slamf7	Ccdc34	Gale	Ovca2	Sike1	Lsm7	Spcs1	Mtg1	Htt	Fabp5	Adh5	Cyb5R1	Hspa13	Mcmbp	Pold3	Arv1	Det1	Znf213	Tor1B	Anapc11	Vipas39	Dmac1	Ndufb3	Ifit1	Twnk	Ogfr	Snupn	Ints4	Bms1	Uqcrc2	Dtx3L	Sdr39U1	Cops2	Csnk2A2	Utp25	Zpr1	Ptges2	Stard4	Abcf1	Pin4	Rgs12	Gng12	Rae1
ImmSig_GSE41867_NAIVE_VS_DAY30_LCMV_ARMSTRONG_MEMORY_CD8_TCELL_DN	Dennd4C	Scyl1	Ccdc51	Pom121	Ptbp1	Repin1	Txn	Pcyt1A	Vcpkmt	Haus7	Kri1	Pcmt1	Magoh	Shq1	Thap4	Fastkd2	Rbis	Mrps23	Gemin8	Ctnnal1	Tprn	Ldah	Mmgt1	Mrpl58	Fmc1	Dpp3	Nploc4	Ntpcr	Ppia	Zwilch	Gan	C5Orf30	Akr1B1	Prdx6	Clpx	Ddx47	Eif4H	Agk	Hdgf	Sec23Ip	Sgsm3	Cdc34	Ptpn12	Lyrm1	Dhrs13	Pgm3	Hax1	Tango6	Trip10
ImmSig_GSE41867_NAIVE_VS_DAY30_LCMV_ARMSTRONG_MEMORY_CD8_TCELL_UP	Trappc1	Selenow	Sap18	Btd	Cdc123	Zmat3	Znf239	Gabpa	Dpy30	Tnfsf9	Ren	Hint1	Fancl	Rps19Bp1	Gnb4	Mief2	Tubd1	Glt8D1	Timmdc1	Casp6	Ndufa7	Copb2	Stt3A	Alad	Hint3	Adh5	Jagn1	Washc1	Lamtor1	Ift27	Cers6	Ppp4R3B	Cep76	Znf574	Umps	Cuedc2	Dtnbp1	Eif2B5	Utp23	Nup107	Timm23	Znf141	Tcea1	Rbm44	Ckap5	Arf5	Esd	Xpnpep1	Cd96
ImmSig_GSE41867_NAIVE_VS_DAY30_LCMV_CLONE13_EXHAUSTED_CD8_TCELL_DN	Ccni	Hivep3	Fbxo4	Nsf	Nckap1L	Svil	Tjp2	Cabp4	Xrcc1	Grina	Pqlc1	Lbh	Gstt2	Atg9A	Plod2	Fam3C	Calu	Kdm5A	Dhrs1	Braf	Setx	Gpcpd1	Vcpip1	Stk25	Hnrnph3	Aak1	Cr1L	Odr4	E2F2	Inpp5K	Trim35	Lpin2	Serhl2	Atf2	Fbxo2	Rapgef1	Ap3M1	Itpr3	Cystm1	N4Bp2	Sdf2	Endou	Bod1L1	Il18	Ppp2R5B	Derl1	Txnip	Fam117A	Tmco1
ImmSig_GSE41867_NAIVE_VS_DAY30_LCMV_CLONE13_EXHAUSTED_CD8_TCELL_UP	Cela1	Ifih1	Nectin3	Spata6	Linc01588	Tns2	C3Orf38	Fut4	Znfx1	Egflam	Krt17	Blvra	Wdr63	Tsix	Nampt	Pim3	Stat5A	Grhl1	Ube2L6	Rab24	Adora2A	Egfl7	Il18R1	Spag1	Oas3	Fbp2	Tysnd1	Plek	Ddx60L	Npy1R	Dnaaf1	Kcnj2	Ankle2	Dusp5	Slc1A3	Cdkn2B	Herc5	Rbmxl1	Prg3	Slc1A2	Xrn1	Abcc2	Tnip2	Cdc14C	Peli1	Pi4K2B	Cflar	P2Rx7	Gch1
ImmSig_GSE41867_NAIVE_VS_DAY6_LCMV_ARMSTRONG_EFFECTOR_CD8_TCELL_DN	Rab8B	Skap1	Gngt2	Gkap1	R3Hdm1	Cldn23	Adgrg3	F2R	Lacc1	Art3	Ints2	Elovl5	Itgae	Il7R	Ncstn	Atm	S100A4	Endod1	Bcl2A1	Hacd3	Fam53C	Nbdy	Rnft1	Smad3	Dapk2	Tpst2	Ac004551.1	Tbx21	Sema4A	Coq8B	Mcrip2	Slc23A2	Ppan	Rmdn3	Lpcat2	Ackr2	Pcmtd1	Rgs3	Nsmf	Nfat5	Trap1	Faslg	Mef2A	Etfb	Ears2	Cdh17	Sapcd1	Il10	Rnasel
ImmSig_GSE41867_NAIVE_VS_DAY6_LCMV_ARMSTRONG_EFFECTOR_CD8_TCELL_UP	Ggps1	Kctd14	Gabpa	Erlec1	Sft2D1	Gadd45A	Xrcc1	Stard4	Slc25A53	Ccni	Cmpk1	Cped1	Ypel2	Commd6	Znf521	Wfikkn1	Dmrtb1	Pax7	Dpp8	Fgf13	Ppm1F	Rfx7	Trappc8	Rpl32	Atxn7L1	Tug1	C19Orf33	Tbc1D4	Plcd3	Mybpc2	Baz2B	Mga	Tle1	Timm29	Slamf7	Znf775	Lrrc2	Znf597	Irgq	Slc30A4	Fam117A	Hdac11	Lrig2	Wwc1	Znf277	Dynlt3	Ubr1	Tmem164	Hivep3
ImmSig_GSE41867_NAIVE_VS_DAY6_LCMV_EFFECTOR_CD8_TCELL_DN	Krtcap3	Map1Lc3A	Tpst2	Atp10D	Cerk	Pcmtd1	Sf1	Lnpep	Tln1	Tgfbrap1	Klf7	Itk	Mafg	Luc7L	Inpp5F	Tbc1D20	Top3B	Filip1L	44988	Lrrk2	Cep70	Dync1Li1	Chd6	Tprg1L	Dvl1	Myl12B	Ppp1R16B	Dcaf15	Csgalnact2	Fam49A	Angel2	Smg6	Atg101	Taok3	Swap70	Opalin	Znf692	Dennd1B	Hsd17B11	Zmym5	Acsl1	C1Orf54	Trim26	Ripor2	Tfeb	Foxn3	Sesn3	Ldah	Kdm7A
ImmSig_GSE41867_NAIVE_VS_DAY6_LCMV_EFFECTOR_CD8_TCELL_UP	Tmem230	Ptgs1	Gemin8	Med12	Nadk	Akr1A1	Tapbp	Hps3	Actr1A	Katna1	Znf691	Coa5	Myl12B	Adgrl2	Lpcat1	Sh3Glb1	Zbp1	Ccdc171	Rab29	Hps6	Slc44A2	Pcgf3	Cib1	Cyfip1	Dtx1	Lat2	Tmem131L	Samd9L	Nlrc5	Psmb9	Arhgap25	Ift140	Vps37B	Wasf2	Gbp6	Gns	C19Orf12	Pnp	Rcan1	Trim25	Slc31A2	Ppp1R21	Sumo3	Il27Ra	Ppm1H	Arhgap4	Cd300Lb	Jpt1	Actb
ImmSig_GSE41867_NAIVE_VS_DAY8_LCMV_ARMSTRONG_EFFECTOR_CD8_TCELL_DN	Aif1L	Pcif1	Fgd6	Endou	Anks1A	Hsd17B1	Spsb3	Slc29A4	Atxn7L1	N4Bp3	Fam189B	Cnih2	Arl4A	Chmp5	Edrf1	Snx14	Hdac5	Capns1	Rreb1	Znf106	Il11Ra	Klhl15	Ift172	Mga	Setx	Chic2	Acbd3	Ildr1	Brd9	Trim68	Med12	Arid3B	Tcf12	Stambpl1	Ino80D	Rnf111	Sub1	Itgb2	Eif5	Pip4K2A	Rab3A	Ms4A7	Ctns	Kpna1	Ccdc62	Lrsam1	Nacc2	Necap1	Zfyve27
ImmSig_GSE41867_NAIVE_VS_DAY8_LCMV_ARMSTRONG_EFFECTOR_CD8_TCELL_UP	Pcsk1N	Prss16	Tomm70	Tceanc2	Mrps23	Hnrnpa2B1	Ube2H	Jmjd4	Lats1	Fgfr1Op	Cd9	Pdcd10	Ndufs5	Znf708	Fancc	Grip2	Cutc	Adam33	Hexb	Tspoap1	Ssmem1	Rbfox2	Zfp36L1	Prap1	Arl6Ip6	Serpinb7	Cyp21A1P	Ap3S2	Rapgef3	Sarnp	Tcf4	Mff	Vpreb3	Rdh11	Stat2	Wtap	Csrp2	Bet1	Pla2G2C	Akap7	Mid1Ip1	Ccdc130	Letm2	Hist3H2A	Bcl6	Fgf4	Slc35E3	Ndfip1	Ajm1
ImmSig_GSE41867_NAIVE_VS_DAY8_LCMV_CLONE13_EFFECTOR_CD8_TCELL_DN	B3Gnt9	Tent5C	Prl	Hbd	Larp1B	Pbdc1	Dpp3	Hpse	Traf3Ip3	Lrp1	Linc01128	Afg3L1P	Krtap9-8	Chmp4B	Draic	Stoml3	Igf2R	Spop	Ctdsp1	Sptb	Slc34A2	Kcna1	Zdhhc17	Plekha8	Arid3B	Dkk4	A1Cf	Scap	Scml1	Ppp2R3B	Pqlc2L	Arhgap17	Hmgb2	Map2K5	Utp25	Socs2-As1	C5Orf47	Exoc1	Snx20	Clasp1	Cutalp	Tia1	Slc25A38	Tbc1D24	Mogs	Ppp2R2A	Cpne6	Inhbb	Phactr2-As1
ImmSig_GSE41867_NAIVE_VS_DAY8_LCMV_CLONE13_EFFECTOR_CD8_TCELL_UP	Tut4	Arid1A	Fermt3	Galnt2	Scly	Btd	Fbxo33	Tk2	Nt5C3A	Znf710	Abhd2	Scd	Plekha2	Ostc	Chmp5	Eif3E	Slc52A3	Nfia	Arhgef1	Tap2	Hdac5	Wdyhv1	Cyb561A3	Znf23	Slain1	Abcd1	Erp29	Pcmtd1	Snx14	Tax1Bp1	Csnk1G3	Serinc3	Eif2B2	Sfmbt2	Krtap12-2	Mxd1	Nsg2	Arsk	Soat2	Epor	Il18	Nub1	Psrc1	Rap1A	Susd1	Kidins220	Ccm2	Dpcd	Chchd10
ImmSig_GSE41867_NAIVE_VS_DAY8_LCMV_EFFECTOR_CD8_TCELL_DN	Cyth1	Inpp5F	Myo1E	Accs	Nr3C1	Phf21A	Ackr2	Pde2A	Ankrd13D	Ctbp1	C15Orf39	Aff3	Lat	Mysm1	Rab33B	Eif1	Polr3Gl	Slc44A2	Fam49B	Ing2	Mafg	Itpkc	Serinc3	Rab4B	Stx16	Dynlt3	Rnf167	Fam193B	E4F1	Numb	Cd28	Srsf6	Cep57	Pcnx1	Bsdc1	Gngt2	Avl9	Setd7	Saraf	Actrt3	Rpl17	Gcom1	Vat1	F2R	Samd4B	Top2B	Mxd4	Atp2A3	Angptl1
ImmSig_GSE41867_NAIVE_VS_DAY8_LCMV_EFFECTOR_CD8_TCELL_UP	Stox1	C4Orf46	Yes1	Thoc7	Ints4	Plagl2	Cox6A2	Ac006538.1	Ikbip	Ica1	Cmc1	Gpi	Senp1	Mvd	Mrpl32	Inka1	Pgam5	Cmpk2	Spef1	Slc25A10	Cmss1	Maged1	Eif3I	Prpf31	Mlf2	Uchl3	Rcbtb2	C12Orf73	Batf3	Gphn	Sgcb	Ulbp1	Atf6	Rbm12	Lats1	Cox17	Ddit4	Tecr	Rrp1B	Eif2D	Nfil3	Ube2M	Eva1B	Kdelr3	Prep	Samhd1	Sigmar1	Hras	Trim25
ImmSig_GSE41867_NAIVE_VS_EFFECTOR_CD8_TCELL_DN	Rbmxl1	Gmnn	Kpna6	Rcc1	Kpna4	Ipo11	Cct2	Tctex1D2	Rpp14	Uqcc2	Elp4	Cops7B	Ndufaf5	Romo1	Nol8	Smn1	Pfas	Rsl24D1	Serpinb9	Mrps18B	Cse1L	Rcc1L	Pphln1	Ntpcr	Lsm10	Zscan22	C9Orf64	Immt	Cct4	Psmd6	Caprin2	Chchd6	Ankrd26	Mitd1	Hdgf	Grpel2	Wdr3	Smim3	C1Orf52	Dhx35	Tma16	Trappc2	Sod1	Traf3	Ddx19A	Traf1	Clba1	Wdr83Os	Gabpb1
ImmSig_GSE41867_NAIVE_VS_EFFECTOR_CD8_TCELL_UP	Fam229B	Alas1	E2F3	Ccdc34	Cluh	Letm1	Sec23A	Mrps36	Neurl2	Gpi	Ctnnbip1	Znf708	Arfgap3	Nabp1	Aacs	Otud6B	Actr3B	Washc5	Polr1D	Tecpr2	Tspyl4	Wdr77	Mcee	Mvd	Stt3A	Etv5	Nob1	Atp11A	Anapc5	Dera	Parp11	Npat	Rab8B	Anapc11	Men1	Hdac3	Tjp2	Anp32E	Spred3	Gnpat	Uqcrc2	Gbp7	Ifit1	Spink5	Ddx27	Pecr	Rrp1B	Btf3L4	Pla2G12A
ImmSig_GSE41978_ID2_KO_AND_BIM_KO_VS_BIM_KO_KLRG1_LOW_EFFECTOR_CD8_TCELL_DN	Celp	Palld	Epas1	Amigo2	Ppp1R3C	Gprc5A	Tpsg1	Dnmbp	Cgrrf1	Nacc2	Ago2	Inava	Rbm15	Auts2	Tuft1	Ankrd28	Adgrg1	Ccs	C11Orf68	Zscan31	Sipa1L3	Mybl1	Pfkfb3	Meox1	Rgr	Snx13	Tfap2C	Inpp5A	Foxo3	Grb10	Muc4	Plau	Dpy19L1P1	Fbxw11	Nuak1	Trak2	Cadm4	Sdc4	Crot	Mavs	Pde8A	Cerk	Extl1	Kcnf1	Irs2	Pdzd8	Vps72	Cdc42Ep3	Slc22A7
ImmSig_GSE41978_ID2_KO_AND_BIM_KO_VS_BIM_KO_KLRG1_LOW_EFFECTOR_CD8_TCELL_UP	Clec6A	Mtmr10	Grin2C	Chad	Hbe1	Rhebl1	Hoxa9	Skap2	Chst1	Tbx15	Sltm	Pou4F3	Elf4	Ermp1	Thtpa	Casp8Ap2	Fn1	Zik1	Prune1	Ctsf	Eps8L1	Clec4E	Cacul1	Akap2	Fa2H	Tenm3	Bud13	Apip	Rnf25	Cyp19A1	Sall3	Ptger1	Gjc2	Fut7	Atp8A1	Mcm9	Fam92A	Rab33B	S100G	Dram1	Zdhhc3	Dpm2	Fbln1	Adi1	Ntf3	Ptprg	Dcx	Ca6	Arhgef12
ImmSig_GSE41978_ID2_KO_VS_BIM_KO_KLRG1_LOW_EFFECTOR_CD8_TCELL_DN	Snhg11	Tnfaip6	Sec61A1	Dcaf4	Bcl2L15	Nefh	Rbm39	Arf6	Chrna7	Adamts8	Gjd2	C2Orf40	Gabra2	Atp2B2	Eaf2	Fscn3	Smc5	Ccna1	Fxr1	Canx	Cst6	Srpk3	Foxo4	C2Orf42	Lhcgr	Sfrp5	Pc	Usp8	Hdlbp	Bicd2	Ntng1	Alx3	Tc2N	Cdh8	Znf287	Rdx	Usp43	Ddx4	Prkd1	Lsm1	Adra2A	Ppib	Aoc1	Dnmbp	Sh2B2	Klk11	Ccdc59	Ggt5	Mthfr
ImmSig_GSE41978_ID2_KO_VS_BIM_KO_KLRG1_LOW_EFFECTOR_CD8_TCELL_UP	Psmb10	Psme2	Crem	Oas3	Dram1	Msrb1	Parp12	Sp110	Il1R1	Ifi30	Plscr1	Hla-E	Il32	Tap2	Ctsl	Isg15	Apol2	Ifit1	Lap3	Ido1	Trim21	Cd47	Gbp2	Cxcl5	Nbn	Rpa2	Batf3	Psmb8	Snrpf	Stat1	Sqor	Igflr1	Ifi35	Gbp1	Myd88	Maff	Ube2L6	Ccl2	Ifit5	Stat3	Casp7	Plscr4	Hla-B	Sod2	Trafd1	Cfh	Tap1	Tmem140	Il15
ImmSig_GSE41978_ID2_KO_VS_ID2_KO_AND_BIM_KO_KLRG1_LOW_EFFECTOR_CD8_TCELL_DN	Fau	Gmeb1	Cfl1	Pkm	Polr3K	Ppp1Cc	Mif	Rpl23	Srp19	Ubc	Gzma	Atox1	Cox7A2	Sec61A1	Atp5Mf	Arf1	Kiaa0100	Cpsf3	Lmnb2	Tubb	Srgn	Eef2	Wnk1	Stra6	P2Rx4	Ubac2	Srsf5	Son	Coro1A	Gabpa	Ybx1	Rnf187	Atp5Pb	Uqcr11	Rpa1	Pim1	Gosr2	Ripk4	Akt3	Rpl24	Rps3	Got2	Alg9	Rps5	Eno1	Cox17	Ldha	Fktn	Rpl38
ImmSig_GSE41978_ID2_KO_VS_ID2_KO_AND_BIM_KO_KLRG1_LOW_EFFECTOR_CD8_TCELL_UP	Lmna	Ppt1	Itgae	Hck	Myh14	Aadac	Ttr	Uggt2	Gabra2	Cd44	Hal	Tc2N	Cer1	Plpp3	Notch1	Muc15	Pdpn	Fga	Axl	Plcd1	Inmt	Proz	Rerg	Nupl2	Il1F10	Mia	Pnck	Cbll1	Hyal3	Plxnc1	Mst1R	Ccna1	Enpp3	Batf3	Ghrhr	Mlh3	Lrrc20	Clmn	Vsx2	St5	Trip10	Slc15A1	Btk	Tmem106C	Cdhr5	Sema4A	Nap1L5	St8Sia4	Pigb
ImmSig_GSE41978_KLRG1_HIGH_VS_LOW_EFFECTOR_CD8_TCELL_DN	Eif4H	Tor1Aip1	Tnfaip6	Slfn12L	Rps15A	Gdf5	Slc8A3	Incenp	Rps6Kb1	Rps26	Fscn3	Cap1	Chrna5	Papolg	Uqcr11	Fbxo43	Chchd2	Mcm6	Asb16	Phf20L1	Slc25A6	Rplp0	Cenpm	Rpl18	Eef1G	Synj2Bp	Mrps15	Rps29	Rps14	Pbx1	Ac004086.1	Rpl12	Nnmt	Eif3A	Cfp	Thbs3	Rps4X	Nlgn1	Fem1B	Scamp3	Zpbp	Psmb8	Rpl27	Ltbp4	Hmgb1	Ddx5	Asf1B	Rps23	Ccn2
ImmSig_GSE41978_KLRG1_HIGH_VS_LOW_EFFECTOR_CD8_TCELL_UP	Mapkapk2	Grid2Ip	Tal1	Snhg11	Gcnt2	P2Rx4	Krt20	Sav1	Ppp3Cc	Ksr1	Fbn1	Lhb	Aldh1A3	Mfap5	Ca4	Pon1	Gjc1	Ccna1	Rnf41	Allc	Eef1A2	Bcr	Ruvbl2	Camkk1	Ccdc115	Mt4	Acbd3	Adrb3	Adck1	Fhl3	Spout1	Dtx1	Rhbdf1	Specc1	Mfhas1	Tmprss5	Adamts1	Cftr	Canx	Abcg5	Zfp37	Epb41L4A	C1S	Bicc1	Ppp1R42	Pim1	Sart3	Tmeff1	Zfp91
ImmSig_GSE41978_WT_VS_BIM_KO_KLRG1_LOW_EFFECTOR_CD8_TCELL_DN	Polr3K	Lmnb2	Apaf1	Lamb1	Hic1	Zfp92	Tmem14C	Lhx1	Itpkb	Spata4	P2Rx4	P2Rx7	Ift57	Pdha2	Lamp1	Bcl2L10	Nme4	Ermp1	Chad	Trio	Dusp14	Gnb5	Slc9B2	Agbl3	Gosr2	Gspt2	Alg9	Pafah2	Gng12	Virma	Gzma	Stag1	Mbtps1	Fcer1A	Cd8A	Aldh1A2	Nsmce3	Zdhhc3	Magix	Atox1	Bloc1S5	Kin	Fbh1	Sorcs2	Uqcr11	Nid2	Dapk3	Igfbp5	Popdc3
ImmSig_GSE41978_WT_VS_BIM_KO_KLRG1_LOW_EFFECTOR_CD8_TCELL_UP	Hacd1	Fcrla	Ctnna2	Pdpn	Nlrp6	Camk1G	Ptgr1	Uggt2	Glrx2	Svep1	Ldb3	C22Orf23	Stk32B	Apof	Cdhr5	Chek2	Il1B	F2	Fam110C	Myh14	Xrcc1	Lmna	Cd34	Krt34	Axl	Echs1	Zcchc3	Hcn2	Nfatc2Ip	Ugt2B4	Mospd2	Fam53C	Tbata	Tmem106C	Trip10	Atp1A2	Gprc5C	Rhebl1	Slc35A5	Vmp1	Xirp1	Nupl2	Vsx2	Tet1	Slc12A9	Cidec	Cpxm2	Clec4E	Klc2
ImmSig_GSE41978_WT_VS_ID2_KO_AND_BIM_KO_KLRG1_LOW_EFFECTOR_CD8_TCELL_DN	Slc8A3	Galnt3	Ctnna2	Mfap1	Slc25A35	Hmgb3	Tubgcp4	Sema4A	Elf2	Bcl7C	Lmna	Il1B	Nnmt	Abca1	Wnt10B	Ptprj	Klrk1	Echs1	Pcdhb2	Apool	Pdpn	Dscam	Snx12	Cep89	Dnal4	Clec4E	Nrcam	Mecp2	Cd2Bp2	Rgs7	Proz	Necab3	Nsg2	Pcbp3	Plk4	Fut7	Stmn1	Pdcd1	Tbc1D17	Fth1	Mad2L1	Ghrhr	Csrp1	Znf124	Phf20L1	Rgs6	Xiap	Mx2	Sult1B1
ImmSig_GSE41978_WT_VS_ID2_KO_AND_BIM_KO_KLRG1_LOW_EFFECTOR_CD8_TCELL_UP	Nnmt	Cnr2	Haus5	Fut7	Elovl2	Rab23	St6Galnac1	Eme1	Sit1	Gdf5	Saa1	Cul4B	Ttll1	Rrad	Bloc1S5	Clec4E	Fbh1	Snrk	Nme3	Xiap	Lamb1	Slc17A6	Mmp7	C1Orf159	Mutyh	Sntb1	Dnph1	Crip2	Irf1	Ncf2	Lrrc2	Stmn1	Nsg2	Dio2	Aamdc	Klhl42	Atp6V1C2	Riox2	Agbl3	Slc4A5	Neil3	Gmfb	Mrps15	Cpsf7	Pdlim5	Cep70	Nbea	Pdcd1	Stim1
ImmSig_GSE41978_WT_VS_ID2_KO_KLRG1_LOW_EFFECTOR_CD8_TCELL_DN	Polr3K	Cnot7	Gcnt2	Tmprss11D	P2Rx4	Srgn	En2	Arhgap17	Pim1	Mtmr3	Stard13	Xpnpep1	Il4R	Gspt2	Ndufs4	Cyp4A22	Itga4	Stra6	Hic1	Tgm1	Akt3	Pcolce2	Snhg6	Camkk1	Rab3B	Nmur1	Piwil2	Chst14	Wnk1	Kmo	Pde3A	Cdhr1	Hk2	Crispld1	Dhrs3	Smad3	Rai14	Trip12	Lgalsl	Pcdhb5	Cflar	Sh3Rf1	Hectd1	Nid2	Arl4A	Znf707	Thbs4	Zfp91	Rpn2
ImmSig_GSE41978_WT_VS_ID2_KO_KLRG1_LOW_EFFECTOR_CD8_TCELL_UP	Asb15	Tmprss11D	Tns2	Cacng4	Lhb	Pla2G12A	Hacd1	Sltm	C1S	Gdi1	Cfb	Acbd3	Hspb7	Btc	Zbtb12	Fbn1	Pcdhb2	Folr2	Ksr1	Grid2Ip	Kiaa0319L	Sema4G	Pcdhb11	Muc1	Rbpms2	Cdk18	Slc22A17	Espn	Thbs4	Krt20	Rap2B	Fam110C	Bud13	Hebp1	Plscr3	Ugt8	Pctp	Angptl1	Zmat2	Rai2	Bves	Gspt2	Cxadr	Lama2	Stx3	Fzd2	Ttc7B	Pip5Kl1	Creb3L2
ImmSig_GSE43260_BTLA_POS_VS_NEG_INTRATUMORAL_CD8_TCELL_DN	Rps15A	Mica	Pkd2	Prkaa1	Rap1Gap	Atf6	Traf4	Oxa1L	Znf10	Snx19	Eng	Mt2A	Dhx16	Cyp2C19	Ercc6	Ubxn2B	Znf175	Hla-E	Fh	Atp5F1A	Kdm1A	Tubb	Polb	Lyn	Jak1	Rftn1	Nsf	Flt1	Hoxb1	Pex13	Ptdss1	Anapc5	Camta2	Rab3Gap1	Rps8	Zc3H14	Marcksl1	Txnl4A	Ccs	Tor1B	Ptpn2	Ada	Ncapd2	Etv5	Hist1H2Bd	Polr2J	Dgcr9	Myh9	Clns1A
ImmSig_GSE43260_BTLA_POS_VS_NEG_INTRATUMORAL_CD8_TCELL_UP	Gmfg	Trim16	Phf1	Rpn1	Rrp12	Htatip2	Tmed9	Dvl3	Npc1	Itgb7	Atp6V0D1	Cd63	Pgm3	S100P	Cks2	Srsf3	Psmd7	Hsp90B1	Homer3	Fcer1A	Vcp	Tlk1	Rragd	Rbbp4	Anxa2	Ppif	Pdia3	Rusc2	Lmna	Fbp1	Rrbp1	Vdac3	Lrrc42	Mcfd2	Pdia4	Notch3	Hnrnpu	Kdelr2	Sec24D	Emp1	Eif4G1	Tspo	Ube2H	Bloc1S1	Pitpnb	Keap1	Nhp2	Stx5	Uap1
ImmSig_GSE44649_NAIVE_VS_ACTIVATED_CD8_TCELL_DN	Rwdd3	Tirap	Cdc14A	Tmem135	Ssx2Ip	Rnls	Ttc13	Tmem109	Slc19A2	Ube2T	Ndufb8	Impa2	Hps4	Tvp23B	Tmem241	Bex3	Immp1L	Skp2	Neurl1B	Irf2Bpl	Amz2	Slc25A26	Cdc25C	Pbxip1	Gemin6	Nfyb	Lin54	Haus4	Pcbd2	Timm21	Rwdd4	Gas6	Rab33B	Ahrr	Shprh	Nus1	Kbtbd8	Ctns	Map4K2	Srek1Ip1	Phc3	Pin4	Tbl1Xr1	Igip	Dscc1	Naa50	Dcun1D4	Amot	Rab38
ImmSig_GSE44649_NAIVE_VS_ACTIVATED_CD8_TCELL_MIR155_KO_DN	C18Orf54	Dpy19L4	Ttk	Hist1H2Bl	Rad51Ap1	Nfs1	Cep70	Npat	Btbd10	Tpk1	Atp11A	Cstf2	Tmed5	Ythdc2	Arhgap6	P2Ry10	Gtf2A2	Col4A3Bp	Grsf1	Zbtb33	Fbxl5	Man1A1	Hsdl2	Pbrm1	Gnpnat1	Scai	Slamf6	Specc1	Znf546	Mettl15	Hacl1	Ints6	Dzip3	Mtfmt	Cdc25C	Gabpa	Ap5M1	Cd274	Rasal2	Klrd1	Nup205	Lims4	Bmt2	Tbp	Blzf1	Rps6Ka3	Pdss1	Zfp62	Rel
ImmSig_GSE44649_NAIVE_VS_ACTIVATED_CD8_TCELL_MIR155_KO_UP	Tug1	Timm8A	Tceal9	Tor1Aip2	Imp4	Clock	Sh2B3	Bysl	Rbm4B	Fubp1	Stk36	Parp2	Tab3	Rnf4	Nup50	Zrsr2	Emc6	Pum3	Eif5	Eif3A	Eif1	Tgif2	Kras	Prdx6	Chd1	Enoph1	Arcn1	Zfp36	Nrgn	Per2	Ptpn6	Pigr	Arpc3	Nampt	Nr2F1	Cnot8	Mrfap1L1	Nbn	Btg3	Pcbp1	Slc7A5	Fam3C	Timm9	Metap1	Cpa3	Fxr1	Gclc	Rbm17	Vamp4
ImmSig_GSE44649_NAIVE_VS_ACTIVATED_CD8_TCELL_UP	Tbxa2R	Traf3Ip2	Igfbp1	Hint1	Ormdl3	Rtl8B	Zbtb12	Mt3	Pex6	Vars	Lysmd1	Pld4	Rflnb	Polr2G	Rpl3	Tirap	Mrpl2	Mrpl40	Hsbp1	Hpcal1	Anapc2	Pafah2	Dnajc10	Acss1	Pcsk5	Ldah	Sirt3	Pi4K2A	Mpl	Tmem230	Stxbp2	Anapc1	Tk1	Tgds	Stk38	Ercc4	Xpnpep1	Aup1	Rnf167	Tmem71	Ptgir	Myl12B	Il10Ra	Pold4	Il12Rb1	Akr1A1	Sec61B	Ing4	Ndufv1
ImmSig_GSE44649_WT_VS_MIR155_KO_ACTIVATED_CD8_TCELL_DN	Rwdd2A	Dync1Li1	Rapsn	Bst1	Rpl32	Kif5A	Csmd3	Hrg	Abcd2	Bdkrb2	Csgalnact1	Arsg	Susd3	Cebpzos	Fndc7	Hsd17B8	Hk2	Mrps5	Rtl8C	Cd209	Uqcc3	Srl	Mcee	Cln3	Polr3H	Pdcd2L	Irs1	Wdr55	Cmc1	Elovl6	Prss8	Sgsm2	Ptx4	Kiaa0586	Cd37	Tenm4	Dkk3	Ndufaf7	Adck1	Psph	Xcr1	Tas2R1	Hoxa4	Homer2	Mmp12	Casr	Znhit3	Syt7	Atxn1
ImmSig_GSE44649_WT_VS_MIR155_KO_ACTIVATED_CD8_TCELL_UP	Etv3	Tspan3	Adprh	Eva1B	Irf1	Ints11	Dhx58	Tap2	Jak1	Tnfsf9	Gyg1	Tmem39A	Ptpn2	Plekhg2	Pacs2	Ndst2	Lamp1	Elmo3	Slc4A11	Cmtr1	Rnd1	Casp4	Iscu	Nxf1	Sbno2	Parp9	Cpsf7	Irgm	Fam114A1	Adam9	Dok1	Lad1	Mfhas1	Tcf25	Mrps7	Gpbp1	Ppa1	Iffo2	St7	Gbp7	Nt5C3A	Tnip2	Gk	Slfn13	Mllt6	Gpr4	Gsdmd	Tap1	Washc1
ImmSig_GSE44649_WT_VS_MIR155_KO_NAIVE_CD8_TCELL_DN	Laptm4B	Sphk1	Gstt1	Mfsd2B	Gas2	Ccl5	Tspo	Pmvk	Cish	Cnn3	Ac004551.1	Ndrg1	Fabp5	Saa1	Cdyl	Mllt6	Tuba1A	Ywhab	Vapa	Nrip1	Htra1	Ccr7	Palld	Bcl2L14	Stk4	Cdkn2B	Sfmbt2	Ptger4	Ccdc71L	Il4I1	Ybx3	Avpr2	Traf2	Il1Rn	Parp12	Tmem19	Prmt2	Edem1	Cep350	Kdm2B	Basp1	Dram1	Rras2	Dnah2	Gpr85	Fam89A	Abtb2	Cd200	Lsm14B
ImmSig_GSE44649_WT_VS_MIR155_KO_NAIVE_CD8_TCELL_UP	Tenm4	Tef	Sqor	Wdfy2	Fads1	Gli2	Myo10	Ccl22	Hpn	Gab1	Aatk	Cadps2	Abcd2	Glt8D1	Syne2	Tf	Noc2L	Bcl2L1	Cdk6	Rcc1	Igfbp4	Ms4A7	Tgm1	Camkv	Nckap5L	Gpd1	Arrb1	44988	Znf629	Ahsp	Aldh1L1	Slco2B1	Vps37D	Etv5	Mag	Dbi	Sirpa	Lgmn	Pld1	Ttc28	Tkfc	Slc46A2	Ssuh2	C2Cd2	Prrt1	Hexa	Slc4A1	Srrm2	Ubtd1
ImmSig_GSE45365_BCELL_VS_CD8_TCELL_DN	Cstf3-Dt	F3	Ereg	Dnah12	Igfbp2	Nxn	Trim49	Mbd3L1	Epdr1	Wsb2	Wt1	Ccn2	Pcsk2	Sntg2-As1	Tmem75	Ppme1	Abhd8	Or5P3	Vangl1	Gstm2	Mmab	Zmat2	Dbil5P2	Mettl7B	Tspan7	Fam9A	Bpy2	C2	Hepacam	Lbx2-As1	Znf678	Cbln2	Zbtb8A	Pf4	Pigv	Fam171B	Mmp1	Ttc38	Ppbp	Tcea3	Ms4A4A	Tsga10	Prr34-As1	Myoc	C1Qb	Linc00474	Ano2	Lrrtm4	Pkd2L2
ImmSig_GSE45365_BCELL_VS_CD8_TCELL_UP	C11Orf97	Rdm1P5	Tssk2	C17Orf98	Thrap3	Or1G1	Ubqln4	Slitrk2	Tmsb15B-As1	Prr18	Tbx3	Rasef	Atg2B	Hpd	Cpne1	Fsip1	C1Qtnf1-As1	Ms4A12	Asic4	Bcl2L14	Apopt1	Cdh18	Bcl2L11	Pgf	Gpr45	Lvrn	Pcdhga10	Ermn	Cdh17	Ugt2B15	Cux2	Krtap2-4	Gdf9	Hmcn1	Gabpb1-It1	Scmh1	Slc28A1	Ccdc163	Fscn2	Linc00494	Ramp2-As1	Linc00942	Chd2	Klhl40	Zdhhc2	Snhg4	Coq8A	Tinagl1	Mal2
ImmSig_GSE45365_HEALTHY_VS_MCMV_INFECTION_CD8_TCELL_IFNAR_KO_DN	Or1F2P	Mapt	Plppr4	Rasgrf2	Trim42	Rgs16	Sprr2C	Pithd1	Slc51A	Banf2	Col11A2	Prkag3	Pip	Atpaf2	Bsn	Il11	Ctsf	Atf6B	Ager	Nudt3	Heca	Arl4C	Spata33	Etf1	Fam167A	Usp29	Noxo1	Wnt11	Linc00113	Clcf1	Ino80D	Znf710	Il12A	Klrf1	Il22Ra1	Ssc5D	Rasgef1B	Blnk	Vwa1	Impg1	Scn8A	Opn4	Cfap47	Nexmif	Pld4	Cib2	Gar1	Slco6A1	Dmrt2
ImmSig_GSE45365_HEALTHY_VS_MCMV_INFECTION_CD8_TCELL_IFNAR_KO_UP	Dhrs7B	Adam8	Znf397	Pxdc1	Smr3A	Xcr1	Rap2C	Lrrc56	Dusp19	Cenpl	Sys1	Ednrb	Dok6	Tmem101	Ccdc153	Dsn1	Tspan31	Paqr3	Crim1-Dt	Fam27E3	Aanat	Eppin	Tmem107	Wnt5A	Lilra2	Ttc28	Gpr180	Neurog1	Znf844	Al162231.1	Rapgef4	Kcnk1	Hist1H4H	Jph2	Herc2	Sync	Ulk4	Ppil4	Kcnq5	Smim7	Cst9	Crygs	Qrfpr	Tnfrsf14	Abcc6	Fes	Tmem260	Iqcc	Nek1
ImmSig_GSE45365_NK_CELL_VS_CD8_TCELL_DN	Mark3	C20Orf187	Adgrf4	Milr1	Pimreg	Sema6D	Tusc2	St6Gal2	Hist2H2Be	Eif4B	Or4D1	Il25	Znf606	Tex47	Rmst	Babam1	Igflr1	Znrd1Asp	Pdzd2	Pms2P11	Dnajc4	Spata8	Linc01107	Glul	Purpl	Mxra5	Ifna8	Nrdc	Gnb3	C1Orf158	Slc43A1	Tpte2P1	Pms2P5	Dusp1	Tex14	Znf436-As1	Ruvbl1	Nup50-Dt	Slc22A23	Gabra2	Mbl2	Rbm27	Abhd1	Cldn19	Clasp1	Znf836	Dars2	Gosr1	Sh2D2A
ImmSig_GSE45365_NK_CELL_VS_CD8_TCELL_MCMV_INFECTION_DN	Tbc1D8	Tnfrsf1B	Rel	Pde4B	Slc5A6	Enox1	Alox15B	Unc13A	Nfkbia	Smg9	Rassf4	Med13L	Spred2	Tnfrsf14	Rab8B	Mgll	Hdlbp	Cdkl1	Dcaf6	Grk3	B3Galt4	Snn	Tnfaip3	Repin1	Muc5Ac	Tbc1D4	Psme2	Lrrc8E	Cd70	Cxorf40B	Rftn1	Ccl22	Nfib	Socs2	Nfkb1	Txn	St8Sia1	Psmd4	Cd80	Gadd45A	Lsp1	Htra2	Stx4	Ebi3	Rab11A	Stap2	Aldh2	Tradd	Ptgis
ImmSig_GSE45365_NK_CELL_VS_CD8_TCELL_MCMV_INFECTION_UP	Echs1	Caprin2	Lgals8	Ndufb2	Dusp6	Dennd4B	Slc38A6	Slc9A6	45178	Tlr2	Cpq	Trps1	Gatm	Cebpd	Lbr	Kdm7A	Mbp	Tnfsf10	Arpc5	Tpp1	Tgfbr2	Rxra	Kctd12	Epas1	Calm1	Tgfbi	Chmp2A	Cd302	Ift27	C11Orf21	Map3K5	Ddx39B	Ncstn	Uqcrc1	Snx5	Csf1R	Ptbp1	Gmfg	Wsb1	Socs5	Fn3Krp	Gpd1L	Acaa2	Pdia4	Rab1A	Fgl2	Mlec	Prnp	Enosf1
ImmSig_GSE45365_NK_CELL_VS_CD8_TCELL_UP	Msmo1	C12Orf10	Tcf7	Ambp	Cebpg	Tas2R14	Carhsp1	Srgap3	Slc6A4	Ttf1	Pik3R5	Inpp4A	Nudt16	Fam8A1	Ano10	F8A1	Klhl2	Tbc1D8	Cyp20A1	Aida	Hace1	Atp6V0A1	Gab2	Serpinb9	Rabif	Litaf	Mir10B	Sin3B	Fmnl2	Zkscan5	Il2Ra	Nfil3	Ankra2	Dnttip1	Fbxo8	Nudt19	Serp1	Cdh12	Ndufab1	Lman2	Pcolce	Cyp51A1	Hamp	Ptpn6	Cyfip1	Sap18	Tex13A	Scn11A	Raph1
ImmSig_GSE5142_CTRL_VS_HTERT_TRANSDUCED_CD8_TCELL_EARLY_PASSAGE_CLONE_DN	Pik3Cd	Rab20	Tspan14	Gpatch4	Arhgap29	Lims4	Zadh2	Gramd2B	Rgmb	Ptpra	Chd4	App	Lhfpl2	Ttc7B	Pdcd7	Chp1	Tmem267	Rpsa	Oas2	Rflnb	Znf575	Nacc1	Serpina3	Oxct1	Abcc5	Stmn1	Il7R	Rsu1	Tm9Sf4	Snx15	Atp8B4	Themis	Calcrl	Clybl	Cadm3	Mettl9	Txk	Sdhc	Adarb1	Klhl15	Med18	Itpr1	Pcbp2	Igfbp4	Dpysl4	Xkr5	Arv1	Mboat1	Hid1
ImmSig_GSE5142_CTRL_VS_HTERT_TRANSDUCED_CD8_TCELL_EARLY_PASSAGE_CLONE_UP	Pank1	Nsmaf	Casp4	Ifnar2	Snw1	Wls	Ythdc1	Sytl2	Ltbp3	Zc3H7B	Rabgap1L	Myo5A	Brd9	Lrrc75A	Znf281	Lars2	Scly	Tubb2B	Sec11C	Znf827	Ddx17	Vmp1	Acbd5	Eva1B	Cd6	Ick	Agrn	Rbm10	Arhgef3	Msh6	Zdhhc20	Tubgcp4	Eea1	Rab19	Rab11Fip2	Smc4	Mxd4	Gkap1	Dek	Shisa5	Cdipt	Wasl	Tex10	Ggnbp2	Kif5C	Eif2B2	Rgs1	Inf2	Rasa1
ImmSig_GSE5142_HTERT_TRANSDUCED_VS_CTRL_CD8_TCELL_LATE_PASSAGE_CLONE_DN	Lef1	Thra	Trio	Arrb1	Tcta	Man1C1	Ube2J1	Rictor	Bach1	Wipf2	Slc36A1	Elac1	Rsu1	Camk1D	Pttg1	Slc25A35	Smad7	Vwce	Gclc	Pde7A	Tbc1D30	Hid1	Abhd15	Tsc22D3	Ets1	Otud1	Itpkb	Cry2	Ttc28	Rfx3	Inpp5A	Galnt2	Galnt9	Sertad2	Csnk1E	Pde4Dip	Mkrn1	Tes	Frmd6	Kras	Phf23	Casc3	Pttg1Ip	Glg1	Ttyh2	Ier5	Fcsk	Rhebl1	Dnajc6
ImmSig_GSE5142_HTERT_TRANSDUCED_VS_CTRL_CD8_TCELL_LATE_PASSAGE_CLONE_UP	Top2A	Lman1	Ddias	Casp1	Hirip3	Lmnb2	Tbc1D19	Snrpb2	Katnb1	Smyd2	Dmwd	Brca2	Ttf2	Mrpl27	Znhit1	Kif18B	Nudcd2	Itgb3Bp	Serpinb9	Pdss1	Samsn1	Mcm8	Pola1	Plpp1	Polr2I	Tamm41	Sec61G	Znf296	Lsm3	Apip	Cxorf21	Dsn1	E2F8	Tbcd	Ndufa10	Mastl	E2F2	Fkbp5	Arhgap21	Naa38	Dkc1	Tyms	Cenpl	Rad54B	Gmnn	Cmc2	Dtymk	Fanca	Aco2
ImmSig_GSE6259_33D1_POS_DC_VS_CD8_TCELL_DN	Selenon	Scrg1	Nln	Plaur	Lrp6	Ocrl	Scn7A	Mbp	Adam10	Rasgrp1	Gzf1	Ring1	Ugt2A3	Slfn12	Mir384	Pcdhb9	Atp6V0C	Ikbke	Fundc2	Rnf185	Xkrx	Cdk5Rap3	Hacd4	Slc40A1	Vn1R5	Sh3Kbp1	Rffl	Clic6	Dclre1C	Klhl36	Nfatc2Ip	Lcp2	Phka1	Dnmt3L	Ctsd	Potea	Prss3P1	Tmem39B	Vps33A	Cpt2	Or6K3	Slc28A2	Mageb18	Mir1-1	Cd84	Or14A2	Impact	Odf4	Lpin1
ImmSig_GSE6259_33D1_POS_DC_VS_CD8_TCELL_UP	Dact2	Sohlh2	Ednra	Atp13A4	Rnf225	Lrfn4	Flywch1	Clec2L	Ccdc190	Pirt	Ahnak2	Sox13	Or2Ap1	Pou2Af1	Itih3	Akt1S1	Morf4L1	Tram1L1	Cib3	Ces2	Fgf4	Klf14	Capn10	Plch2	Leng1	Cntrob	Dusp9	C11Orf88	Hist1H2Ak	Mir24-2	Fgf12	Tmem198	Fgfr2	Ikbip	Gpr37	Slfnl1	Adipoq	Fmn2	Mapk8Ip2	Ddx51	Cartpt	Dipk1C	Dbx2	Cers3	C3Orf84	Eipr1	Robo1	Fxyd1	Or2Ag2
ImmSig_GSE6259_BCELL_VS_CD8_TCELL_DN	Lcp2	Cebpd	Gas8-As1	Fdft1	Grb10	Pik3Cg	Sox6	Crybg1	Lrmp	Irs2	Mnt	Rab27B	Satb1	Auh	Frat1	Mdfic	St8Sia4	Acvr2B	Lrrc8B	Neurl1B	Fam117B	Mapk14	Ms4A7	Pnpla8	Fzd4	Rfx5	Rab32	Tbc1D15	St3Gal2	Jmy	Ifngr1	Slc25A36	Vrk1	Ypel2	Heca	Rap2B	Wipi1	Phlpp2	Bmp2K	Rabepk	Nup98	Nr1D2	Ctnnb1	Lrrc10B	Slc38A2	Ston2	Twnk	Timm23	Jade2
ImmSig_GSE6259_BCELL_VS_CD8_TCELL_UP	Ston1	Ahrr	Polr3D	Macc1	Cep131	Cmtm3	Xylt1	Fut7	Zbed1	Adcy9	Smim3	Rhobtb3	Sipa1L2	Hs6St1	Tbc1D14	Tsc22D3	Rsad2	Arg2	Ncoa3	Jph1	Ptch1	Hjurp	Yae1	Irf2Bpl	Sos1	Ddit4	Mn1	Daxx	Stom	Znf395	Ldlrad4	Ssh1	Gad1	Rftn1	Egr1	Itgal	Btg2	Zscan5A	Ncf4	Parp2	Fam102A	Mmp14	Cd109	Nudt11	Pemt	Sephs2	Inpp1	Ca8	Herc2
ImmSig_GSE6259_CD4_TCELL_VS_CD8_TCELL_DN	Tnfsf10	Creg2	Cap1	Fap	Ubxn2B	Daam1	Casp8	Sirt1	Ccdc180	Wrn	Tiam1	Znf281	Pfkp	Ndrg1	Reep3	Prcp	Parp8	Pyhin1	Ddx58	Dtx2	Stx12	Cxorf21	Hpgds	Trim25	Pacs2	Catsperz	Synj1	Cd48	Fbxo6	Zc3H12D	Pik3Ap1	Cript	Dennd6B	Fam241A	Tmem131	Klf3	Klrk1	Casp4	Dse	Sdc4	Ptk2B	Otud5	Dyrk1A	Il10	Plcl2	Htra4	Herpud2	Stx7	Rftn1
ImmSig_GSE6259_CD4_TCELL_VS_CD8_TCELL_UP	Adam12	Prep	Smo	Micall2	Rtn1	Ctsd	Fbln1	Tubb2A	Il22Ra1	Xrcc5	Chsy1	Mageb5	Flt4	Tmem108	Lrp8	Bub1B	Rgs16	Neto2	Myh10	Zbed3	Igfbp6	Lgi2	Lgr4	Lamb2	Cpxm1	Lix1L	Plcg1	Npl	Tpsb2	Nxn	Uso1	Mir18A	Cep55	Hsp90B1	Plxna4	Timp1	Aen	Atp2B4	Pa2G4	Dcbld2	C1Orf21	Angptl4	Srgap1	Efemp2	Sc5D	Npdc1	Ogn	Rnd1	Rplp1
ImmSig_GSE6259_DEC205_POS_DC_VS_CD8_TCELL_DN	Nnat	Adcy6	Cux1	Pim2	Gucy2F	Rasgef1A	Selplg	Ppp2R3A	Epb41L5	Cplane1	Xylt2	Lef1	Zbtb10	Slc25A23	Stx3	Tmem104	Acy3	Zc3H12C	Ffar3	Dnmt3A	Syne2	Adgrl1	Serpind1	Cul7	Madcam1	Mex3A	Cpeb3	Gfra1	Eps8	Glyctk	Ahnak	Cnksr3	Cox6B2	Or9A4	Usp45	Cpped1	Klhl22	Myo1F	Dock5	Plcg1	Sik1	C11Orf53	Cfi	Vangl2	Bahd1	Lrtm2	Hoxc6	Ca5B	Smim3
ImmSig_GSE6259_DEC205_POS_DC_VS_CD8_TCELL_UP	Blk	Fth1	Ap2S1	Rgs10	Dhps	Pold4	Poli	Brk1	Csrp2	Tp53I11	Prcp	Smim14	Anxa2	Sorbs2	Tspan13	Ildr1	Selenow	Tbca	Gng10	Cyp39A1	Entpd5	Glud1	Nubp2	Scyl1	Mrps33	Plekho1	Polr1D	Micu2	Cat	Acss1	Tmem128	Tmem9B	Ttc7B	Irf3	Unc93B1	Mettl9	Csk	Prkar2A	Prpsap2	Rhog	Otud5	Ppm1M	Slc41A2	Cpm	Neurl3	Gabarapl2	Clp1	Rdh12	Spata6
ImmSig_GSE6259_FLT3L_INDUCED_33D1_POS_DC_VS_CD8_TCELL_DN	Cd22	Sh2D1B	Itgax	Haus8	Cadm1	Btbd16	C1Orf54	Tspan33	Aldoc	Rtl8C	Dnase1L3	Lag3	Morc1	Rmi2	Bhlhe40	Card11	Semg1	Mbd2	Mmp2	Anpep	Itm2C	Ccl22	Pdcd1Lg2	Hic1	Vasp	Gm2A	Fam234B	Adgrg5	Pygl	Rpa1	Dnal1	Rgs1	Or1F1	Tbc1D8	Psmc3	Tnni2	Zmat4	Znf791	Lypla2	Lsm5	Klrb1	Prmt6	Gpm6B	Pmepa1	Runx2	Syne1	Ccdc113	Or51V1	Fuca2
ImmSig_GSE6259_FLT3L_INDUCED_33D1_POS_DC_VS_CD8_TCELL_UP	Spats2L	Tex12	Ahnak	Chst7	Pcdh7	Nrf1	Nme4	Lancl1	Tpk1	Ubtfl1	Lyve1	Lamc1	Or11H4	Tspan5	Psd3	Rbm15	Cmahp	Jpt1	Mrc1	Cdx2	Clic1	Iqgap2	Or5T2	Cd36	Pid1	Or5M3	Serinc3	Insr	Abhd2	Clpx	Wdcp	Tnfaip8L1	Igflr1	Cdk14	C9Orf131	Slc14A1	Cd163	Add3	Slc7A13	Ada	Folr2	Ctsd	Stxbp6	Sh2D4A	Crkl	Ighv4-4	Ypel1	Eif4Ebp2	Or52M1
ImmSig_GSE6259_FLT3L_INDUCED_DEC205_POS_DC_VS_CD8_TCELL_DN	Poldip3	Kansl3	Cacnb3	Trim5	Ms4A4A	Ddx58	Rilpl1	Il15	Stat3	Nol9	Stoml1	Rnf19B	Cnp	Ctsz	Parp14	Trim25	Dnase1L3	Psme2	Slfn13	Polr1C	Keap1	Mlkl	Rtp4	Tbc1D8	Zbtb32	Stat1	Plin2	Herc3	Pigu	Pde7B	Slco3A1	Samhd1	Cd274	Abtb2	Asprv1	Sbno2	Slfn12	Ece2	Acod1	Themis2	Ppa1	C4Orf47	Nupr1	Psme1	Anxa4	Serpinb9	Aoah	Atf4	Myd88
ImmSig_GSE6259_FLT3L_INDUCED_DEC205_POS_DC_VS_CD8_TCELL_UP	C15Orf39	Snapc5	Slc2A3	Map2K6	Clec4C	Dyrk1B	Nrm	Ucma	Dgkq	Nfam1	Iqub	Cdkl1	Rdh13	Tmem200C	Hdac9	Add3	St6Gal1	Kcnj16	Psma8	Vsig8	C1Orf141	Txndc15	Sulf2	Prxl2C	Ext2	Nat2	Dcxr	St3Gal1	Anapc15	Cacna1E	Pstk	Smim14	Plp2	Ufsp1	Fam129C	Ctsg	Selenbp1	Hes1	Or8D1	Acot12	Metrn	Itgad	Gm2A	Rasgrp4	Tf	Kndc1	Dlg2	Sertad4	Ccr6
ImmSig_GSE7460_CD8_TCELL_VS_CD4_TCELL_ACT_DN	Cenpm	45176	Akt2	Gpr83	Tdrkh	Slpi	Fam104A	Neb	Hist1H2Bd	Sap18	Trat1	Plcl2	Tiam1	Ucp2	Lars2	C1Orf198	Tcf20	Maf	Sbf2	Frmd6	Tmem267	Aipl1	Cnst	Rb1	Ppp4R1	Ift46	Cd2Ap	Cln6	Mia2	Nme6	Golph3L	Cdon	Coa7	She	Stk24	Poll	Cd81	St6Gal1	Arhgap29	Fadd	Tmem176B	Bcat2	Ramp1	Mettl14	Mtmr3	Agrp	Kif3A	Ifitm3	Ambn
ImmSig_GSE7460_CD8_TCELL_VS_CD4_TCELL_ACT_UP	Gpr160	Or4C3	Ctsw	Prrt1	Als2	Atxn1	Firre	Tnfsf10	Ikzf3	Klrk1	Ctla4	Fgl2	Cerk	Cxcr3	Myo1F	Ccr5	Ptpn22	Mir22Hg	Cxorf21	Dennd4C	Togaram1	Polr3A	Cxcr6	Stxbp4	Dse	Epsti1	Ikzf2	Icam1	Hsdl2	Psme2	Lgals3Bp	Plaur	Fam241A	Gzmk	Klrc1	Eif2B4	Vps37A	Camk2N1	Ak3	Ncald	Ncf1	Hgsnat	Dnaja4	Tmed3	Prrg2	Agpat4	Ccl5	Sh3Rf2	Calhm6
ImmSig_GSE7460_CD8_TCELL_VS_TREG_ACT_DN	Trat1	Farsb	Trim44	Nup93	C11Orf74	Psmd13	Klhl2	Dnaaf2	Mrpl40	Spcs3	Kiaa1191	Fnbp1L	Anln	Eri1	Timeless	Exoc8	Nudt5	Vdac1	Psmd12	Ddx1	Sod1	Mtfr2	Ankrd28	Polr2B	Fubp3	Gpr83	Mcm4	Cip2A	Acsl1	Tmx1	Tox	Fam210A	Wsb1	Map3K8	Melk	Akap11	Med19	Naa10	Hspa14	Bub3	Ppm1L	Nup107	Stk24	Cep57L1	Agrp	Lima1	Arhgap11A	Prkar2B	Vamp3
ImmSig_GSE7460_CD8_TCELL_VS_TREG_ACT_UP	Pdcd4	Impad1	Borcs6	Al121768.1	Sesn2	Ikzf1	Evl	Sytl3	Tmem91	Pak3	Dusp22	Dio2	Lrmp	Cnrip1	Acss1	Notch1	Malt1	Camk4	Dtx1	Plaur	Ttc3	Gabbr1	Herc3	Mblac2	Wdr45	Nedd4	Cdkn1B	Tcf7	Znf14	Camk1D	Lpxn	Ormdl3	Smap2	Slc52A3	Ccdc84	C5Orf46	Ralgapa2	Alpl	Sirt3	Nisch	Smyd1	Il1Rn	Pbxip1	Zcchc18	Rnf166	Pygm	Saraf	Ppp1R13L	Id2
ImmSig_GSE7460_CTRL_VS_TGFB_TREATED_ACT_CD8_TCELL_DN	Sun2	Litaf	Ldlrad4	Qprt	Gpr15	Mgat4A	B4Galnt4	Plekha1	Specc1	Mdga2	Neo1	Ntng1	Rnase6	Cspg4	Shc3	Gna12	Vangl1	Wnt5B	Plekhm3	Qki	Mtmr3	Lrig1	Apoa5	Ankh	Znf740	Gpr171	Cpd	Rc3H2	Cog3	Fbln2	Cd8A	C3Orf80	Tgfb3	Ranbp6	Spsb1	Fndc3A	Ahr	Snrk	Ttc17	Stx16	Rac3	Adamts6	Rnf149	Tox	Ac004551.1	Nt5E	Gcnt1	Zdhhc23	Mob1B
ImmSig_GSE7460_CTRL_VS_TGFB_TREATED_ACT_CD8_TCELL_UP	Id2	Rce1	Nupr1	Cd70	Plaur	Anapc5	Xirp1	Dsn1	Rin3	Rnpep	Ier3	Pde6C	Arhgap26	Lsm5	Ccl24	Anxa1	Smad3	Sirt3	Adk	Dap3	Atp8B4	Ccr2	Trabd	Nckap5L	Ercc6L2	Ripk3	Rpl26	Guk1	Plxnc1	Coro7	Ano10	Hexim2	Jdp2	Lgals1	Kazn	Thoc1	Kifap3	Atp2B1	Slc41A2	Camk4	Cd44	Saal1	Ggh	Fancb	Tfdp1	Dapl1	Zswim1	Tmem159	Dynll1
ImmSig_GSE8678_IL7R_LOW_VS_HIGH_EFF_CD8_TCELL_DN	Tspan13	Trim5	Resf1	Spint2	Pcgf6	Cd9	Pde2A	Sesn3	Glrx5	Rwdd1	Il27Ra	Traf5	Hla-Doa	Utp11	Grk6	Nit2	Crtam	Acbd6	Ccs	Zfyve1	Dus2	Rps18	Ctsz	Ctss	Pdlim1	Gdpd5	Rflnb	Il16	Cfap298	Rabgap1L	Fbxo21	Mtln	Ddb2	Cyb5A	Mrps34	Six1	Sipa1	Wdr11	Creb3	Vps13A	Polr3E	Fam78A	Cfap97	Dph7	Ifnar2	Faah	Rpl32	Ubash3A	Riox1
ImmSig_GSE8678_IL7R_LOW_VS_HIGH_EFF_CD8_TCELL_UP	Dda1	Capn2	Nfic	Cdyl	Dhcr7	Cebpg	Tax1Bp3	Kcnj8	Lrrc75B	Odr4	Nrarp	Traip	Neb	Rdm1	Tspan32	Atp2A3	Rap1Gap2	Spata13	Taf6	Pxylp1	Clcn5	Psmd9	Mrpl38	Nudt17	L1Cam	Cdk19	Itgb2	Usp6Nl	Tubb2B	Fcgr2B	Slc48A1	Prag1	Pycard	Ccnd3	Idh2	Clic5	Ppl	Rasl11B	Dgcr6	Galnt16	Osbpl3	Prdm1	Trappc1	Megf9	Tmem120A	Prf1	Lpin1	Epn1	Sytl3
ImmSig_GSE8835_CD4_VS_CD8_TCELL_CLL_PATIENT_DN	Ptgs1	C3Orf70	Mgat4A	Ac005747.1	Npl	Wbp1L	Calhm4	Cd33	Cx3Cr1	Fam20C	Slc39A11	Rgs1	Adgrg5	Tmem176B	Dtx4	Pcgf6	Crppa	Ocstamp	Nuak1	Apoe	Uevld	Rnf122	Sc5D	Ctsf	Pter	Ltbp3	Rcbtb2	Pcdhb3	Serpinb8	Il1Rl2	Wtip	Snx24	Rasal3	Chkb	Fcgrt	Deptor	Ciita	Peli2	Sult1A1	Tbxas1	Nusap1	Tnfsf13B	C7Orf25	Fbp1	Msmo1	Hoxb5	Col13A1	Lipa	Oplah
ImmSig_GSE8835_CD4_VS_CD8_TCELL_CLL_PATIENT_UP	Serpinb9	Apod	C19Orf47	Ccl22	Elavl4	Faslg	Ctnna1	Ccl5	Clec10A	Zup1	Htr7	Helz2	Gpsm2	Ifit1	Ac087651.1	Wasf1	Notch3	Foxred2	Mlkl	Ac124319.1	Marco	Setdb2	Herc6	Aopep	Sema4A	Tnfsf10	Mx2	Meikin	Uaca	Ifih1	Agfg1	Rgcc	Lhx2	Usp18	Naaa	Slc41A2	Smcr8	Osbpl9	Cd69	Gbp2	Fzd6	Cma1	Kdr	Pxk	Eif1Ax	Diaph2	Irgm	Oas3	Sap30
ImmSig_GSE8835_CD4_VS_CD8_TCELL_DN	Prnd	Pdzrn3	C1Orf50	Rcvrn	Saxo1	Flrt1	Sostdc1	Ptpn5	Tmod1	Sgpp2	Dlx6	Vat1L	Trex2	Spo11	Chsy3	Myl1	Plppr5	Dcbld1	Prkab1	Ca4	Wwtr1	Gpx8	Epha5	Slc16A5	Ddhd1	Itgb4	Gpr149	Npas3	Wdr25	Tgfa	Dio1	Ptpn1	Palm2	Tstd2	Pcdhb12	Bicdl2	Xpot	Smim23	Pmel	Or51E1	Osbpl10	Calb1	Tex11	Pax5	Tmem9	Ttpal	Cd247	Cacng3	Lama2
ImmSig_GSE8835_CD4_VS_CD8_TCELL_UP	Dlx2	Icam4	Alms1	Mtcp1	Plxna2	Ccdc189	Cpa5	Wdr24	Fem1B	Rps6Ka6	Nol6	Dvl2	Cep95	Cnot1	Snrnp48	Thrap3	Tshb	Slc5A6	Pmp22	Cmtm3	Lyzl4	Rassf7	Tmx4	Slc18B1	Actr1B	Cipc	Pabpc1	Ubr2	Huwe1	Znrf3	Smyd3	Acap2	Cc2D2A	Cep128	Ddx59	Tec	Mdga2	Glmp	Dkk4	Sh2B1	Cul7	Ptpn22	Acaca	Phf19	C15Orf61	Zfand2A	Lat2	Mtbp	Fads2
ImmSig_GSE8835_HEALTHY_VS_CLL_CD8_TCELL_DN	Saa4	Cxcl6	Col1A2	Omp	Crnkl1	Srpx2	Bex2	Tbc1D12	Smox	Rnf114	Ptpn2	Il4R	Ecpas	Qpct	Zfp36L1	Shisa9	Rimkla	Ddo	Col4A1	Npm3	Errfi1	Lrriq3	Mcfd2	Srgap1	Fcgr2B	Rbpj	Zcrb1	Pilrb	Serpinb4	B3Galt2	Kdm5B	Whamm	Dnajc4	Man1A1	Fkbp7	Ankrd12	Decr2	Calb2	Slc27A4	Bambi	Cep44	Cela2A	Tnfaip2	Dtna	Aldh1L2	Mtdh	Nrep	Tmem130	Tnfsf14
ImmSig_GSE8835_HEALTHY_VS_CLL_CD8_TCELL_UP	Tas1R1	Tfcp2	Gyg1	Sec11A	H2Afx	Idh3B	Ndrg3	Usf2	Pkp4	C6Orf62	Ncor1	Slc25A6	Mbtps2	Pkdrej	Prc1	Zik1	Cbln2	Prob1	Stac2	Ap3S1	Togaram1	Nagpa	Tspan8	Myof	Ubr3	Srxn1	Adam17	Pdxk	Nars2	Klhl6	Depdc1B	Mrpl10	Smc2	Tgfb1	Nlk	Gsdmd	Znf212	Rab14	Prxl2A	Peg3	Gtf2H3	Tmem87A	Slc15A4	C4Orf46	Dhx34	Polk	Pcbp2	Ncoa6	Dgkz
ImmSig_GSE9650_EFFECTOR_VS_EXHAUSTED_CD8_TCELL_DN	Dusp6	Magel2	F2Rl1	Afp	Myo6	Ptpn12	Crisp2	Efnb3	Lclat1	Cfh	Anxa3	Egr2	Ddit4	Rgs16	Tnfrsf9	Dock7	Plekha1	Zfp28	Gcm2	Hao2	Ckmt2	Nkiras1	Gpld1	Mrps2	Immt	Cd244	Znf821	Cldn11	Rin2	Rgs10	Fam207A	Epcam	Ovgp1	Scand1	Scn7A	Tlr7	C16Orf72	Nrk	Gsto1	Coch	Nsdhl	Mitf	Cxcl13	Pawr	Mtrf1L	Scamp1	Cd22	Syt1	Terf1
ImmSig_GSE9650_EFFECTOR_VS_EXHAUSTED_CD8_TCELL_UP	Lamtor5	Mrpl34	Sema4A	Cdkn2D	Slc1A5	Lysmd1	Elavl1	Rsu1	Srp68	Fam117A	Srpk1	45175	Mlx	Tspan31	Rpp25L	Cdc37	Gramd2B	Tiam1	Fam89B	Pald1	Ets1	Rnps1	Ssna1	Anxa6	Twf2	Brap	Icam2	Psmd13	Ccr2	Eif2B5	Ccndbp1	Dap	Ap1M1	Itgax	Ldah	Eif3B	Ubqln1	Klrc1	Prpsap1	Il18Rap	Hsd11B1	Klrk1	Dbi	Plac8	Lgals9B	Mknk2	Hcls1	Lsm1	Fcgr2B
ImmSig_GSE9650_EFFECTOR_VS_MEMORY_CD8_TCELL_DN	Dusp6	Pabpc4	Hspe1	Fosb	Nsg2	Il7R	P2Rx4	C3Ar1	Eya2	Dusp1	Sesn1	Retreg1	Apex1	Slc11A2	Vkorc1	Rflnb	Ddx47	Nop56	Tcf7	Rere	Dym	Npm1	Evl	Rgs10	Hdac7	Cd7	Smad7	Klf4	Plekha1	Ccr7	Smad1	Crp	Myc	Sell	Tdrp	Ssbp2	Gsto1	Slc44A1	Fos	Tp53	Kcnj8	Entpd5	Cd72	Jund	Wdr92	Parp8	Ac139768.1	Ac092338.1	Klf6
ImmSig_GSE9650_EFFECTOR_VS_MEMORY_CD8_TCELL_UP	Gzma	Entpd1	Jak1	Prim2	Ncbp1	S100A11	Lgals1	Dap	Rnf14	Atp5If1	Il18Rap	Gzmb	Dennd5A	Ctsa	Lgals3	Frg1	Galnt4	Sec14L1	Memo1	Ccne1	Lxn	P3H4	Gzmk	Kif22	Stab1	Cd68	Gabarapl1	Ndufv3	Dhrs1	Psmd8	Lsm1	Mrps17	Itgax	Hk2	Arl6Ip4	S100A4	Srp14	Ccr2	S100A10	Reps1	Klrc1	Ybx3	Ak3	Chd7	Cox17	Psma2	Gba	Tmem160	Nasp
ImmSig_GSE9650_EXHAUSTED_VS_MEMORY_CD8_TCELL_DN	Il7R	Gm2A	Dym	Setd4	Ets1	Nsg2	Klk8	Plac8	Itgb7	Twf2	Armc1	Klrk1	Tob1	Mbp	Rreb1	Iqgap2	Usp24	Glo1	Nsmce1	Cux1	Elavl1	Il18Rap	Elovl5	Fos	Pik3Cd	Fbl	Anxa1	Mrpl50	Gnpat	Anxa5	Galnt10	Hadhb	Tle4	Aurkaip1	Cct8	Tm9Sf2	Tspan31	Il6R	Prpsap1	Fam102A	Anapc5	Saraf	Mien1	Lysmd1	Eif2S1	Smarca2	Rhoa	Chp1	Ccnd3
ImmSig_GSE9650_EXHAUSTED_VS_MEMORY_CD8_TCELL_UP	Scn7A	Lrp10	Myo6	Ddit4	Khk	Aopep	Canx	Ccdc93	Wnk2	Cfhr2	Lamc1	Gapdhs	Litaf	Coch	Sfrp2	Twsg1	Egr2	Rgs16	Slc4A8	Sec14L1	Perp	Cd244	Mc5R	Afp	Lat2	Znf821	Acadvl	Stra6	Cd22	Itgav	Pawr	Blk	Lclat1	Ndufs4	Mycl	Csf1	Clic4	Spock2	Prdm1	Cep250	Ly86	Efnb3	Epcam	Fam207A	Hif1A	Yap1	Ccrl2	Bcl2L11	Slc4A7
ImmSig_GSE9650_GP33_VS_GP276_LCMV_SPECIFIC_EXHAUSTED_CD8_TCELL_DN	Ghitm	Tiprl	Selenoh	Tmem50B	Mettl9	Ppp2R1B	Snx1	Edem1	Rbm18	Seh1L	Ppm1G	Ivns1Abp	Galk2	Cxorf38	Slc7A6	Xrcc6	Lats2	Itgal	Dpp3	Rnaseh1	Elavl1	Derl2	C9Orf16	Plekhb2	Frmd6	Klf3	Ly75	Utp14A	Ap1M1	Arih1	Slc1A5	Ssna1	Klrc1	Smarcb1	Polr2M	Hsd11B1	Ctnnb1	Sacm1L	Tmem45A	Wnt10A	Anxa5	Tm9Sf2	Abce1	Yif1A	Ppm1B	Msh2	Dap	Ubald2	Tada1
ImmSig_GSE9650_GP33_VS_GP276_LCMV_SPECIFIC_EXHAUSTED_CD8_TCELL_UP	Shox2	Smad7	Sapcd1	Itih4	Gmppb	Pxmp2	Ercc5	Yap1	Anxa3	Ddrgk1	B3Galt4	Cplx2	Frk	Atg2A	Serpinh1	Mllt1	Hao2	Cps1	Magel2	Ckmt1B	Hmx3	Arid3B	Surf4	Mrc1	Stra6	Tnks1Bp1	Figla	Shmt2	Zdhhc9	Meox1	Ndufa13	Ccl11	Itih1	Stim1	Arl8B	Polrmt	Pla2G4A	Igfbpl1	Lrp10	Ace2	Ly86	Pam	Gabrb2	Mitf	Efnb3	Sfrp2	Hla-Dma	Xcr1	Padi1
ImmSig_GSE9650_NAIVE_VS_EFF_CD8_TCELL_DN	Lgals1	Hopx	S100A6	Rora	Acot7	Dap	Dennd5A	Lxn	Cox17	Ccr2	Gzma	Lgals3	Id2	Ifitm10	S100A10	Mns1	Tspan31	Padi2	Gzmb	Itgax	Lsm1	Gzmk	Myo1F	Klrk1	Itgam	Cdc34	Klrc1	S100A13	Anxa1	S100A11	Ccl5	Ybx3	E2F8	Prf1	S100A4	Sh2D2A	Psmb10	Sgo1	Ndufv3	Il18Rap	Bcl2A1	Ifng	Hla-A	Bhlhe40	Mbd2	Ctla4	Anxa6	Ccr5	Ahnak
ImmSig_GSE9650_NAIVE_VS_EFF_CD8_TCELL_UP	Adcy6	Arrb1	Eya2	Ccnd2	Plekha1	Retreg1	Dusp6	Nop56	Evl	Al121768.1	Tdrp	Tec	Nolc1	Znrf1	Sipa1L2	Sfxn2	Prmt3	St6Gal1	Zbtb20	Rgs10	Prkd2	Smad7	Tcf7	Sesn1	Pkd1	Rere	Cnn3	Tnnt1	Ctss	Rps19	Rps6	Gsn	Satb1	Rflnb	Vkorc1	Ralgps2	Sell	Dnajc7	Fam102A	Nsg2	Phtf2	Notch1	Ccr7	Mfn1	Zeb1	Ramp1	Smad1	Ankrd10	Xpc
ImmSig_GSE9650_NAIVE_VS_EXHAUSTED_CD8_TCELL_DN	Gja1	Polr2C	Parp1	Lamc1	Aopep	Bhlhe40	Tnfrsf9	Shmt2	Gzmb	Htr2C	Khk	Cfh	Col19A1	Slc4A7	Cldn11	Entpd7	Scn7A	Afp	Hmga2	Crisp2	Lrp10	Lcn2	Mycl	Tm4Sf1	Hmx3	Efnb3	Faslg	Stra6	F2R	Ptpn12	Snrnp27	Acadvl	Litaf	Ifng	Yap1	Haspin	Coch	Znf436	Znf35	Rgs16	Trpc1	Dock7	Terf1	Tgm2	Prdm1	Atp5Mf	Cd244	Bcl2A1	Fjx1
ImmSig_GSE9650_NAIVE_VS_EXHAUSTED_CD8_TCELL_UP	Fam102A	Dnajb1	Klk8	Anapc5	Ddx50	Pik3Cd	Gm2A	Impdh2	Hpcal1	Plac8	Rufy1	Prkcb	Mbp	Itpa	Gsn	Snrnp40	Eng	Satb1	Itgb7	Nudt16L1	Twf2	Lysmd1	Setd6	Elovl5	Lrwd1	Ablim1	Lman1	Dnajc7	Ppdpf	Hbs1L	Armc1	Eif3B	Kcnn4	St6Gal1	Tdrp	Ap3M1	Glo1	Tec	Tmem223	Mtch1	Hexa	Prmt3	Anapc16	Mlx	Rpn1	Eif2S1	Cnn3	Hdac5	Pqlc1
ImmSig_GSE9650_NAIVE_VS_MEMORY_CD8_TCELL_DN	Tspan31	Ccr5	Hopx	Ifng	Anxa2	S100A6	Id2	Sntb2	Ifitm10	Faslg	Ccr2	Casp1	Itgax	Xdh	Il18Rap	Lgals1	Fosb	Gzmb	F2R	Anxa1	Kcnj8	Nrp1	Klrk1	Ell2	Ccl5	Gzmm	Cxcr3	Klrg1	Klf6	Plscr1	Prdx2	Prr13	Mapre2	Ahnak	Crtam	Adam19	Eomes	Cox17	Emp1	Slc25A53	Myo1F	Fcgr2B	Ctla4	Dock5	Bhlhe40	Unc119	Ccnd3	Ccl4	Polr2L
ImmSig_GSE9650_NAIVE_VS_MEMORY_CD8_TCELL_UP	Adcy6	Cnn3	Nab2	Smc4	Idh2	Prkcb	Mfhas1	Map4K2	St6Gal1	Itgae	Ighm	Ramp1	Rnaset2	Ralgps2	Myb	Rab3Ip	Sesn1	Tdrp	Tmem50B	Retreg1	Ablim1	Ncbp1	Slc30A4	Tnnt1	Ac027237.1	Ppic	Ephx1	Sqle	Spsb1	Pbx2	Il6R	Map7	Id3	Lipa	Sfmbt2	Cxxc5	Cramp1	Psma5	Rps6Ka2	Actn1	Tcp11	Atp5If1	Usp34	Igf1R	Gpd2	Ifi27L2	Tuba1A	Tnfaip8L1	Ube2R2
ImmSig_KAECH_DAY15_EFF_VS_MEMORY_CD8_TCELL_DN	Mogs	Hspe1	Il6R	Cd7	Smad7	Gsto1	Klk8	Cxcr3	Ifnar2	Nsg2	Afm	Sell	Dym	Rhbdl3	Hpcal1	Rgs10	Lcp1	Socs1	Itgb7	Tmem126A	Ctnna1	Smad1	Tcf7	Prss12	Csad	Rflnb	Hdac7	Rpsa	Eya2	Bcl2	Tdrp	Il4R	Smyd2	Gosr1	Mrpl23	Map3K5	Kcnn4	Galnt10	Pycr2	Itk	Evl	Spryd7	Lysmd2	Aqp9	Ikbkb	Anxa5	Ldha	Eomes	Phpt1
ImmSig_KAECH_DAY15_EFF_VS_MEMORY_CD8_TCELL_UP	Anxa1	Recql5	Gzmb	Il18Rap	Kmt2E	Gzma	Klrg1	Ttc14	Alcam	Psmd8	Il1B	Fcer2	Cd40	Ccr6	Dennd5A	Rora	Fancm	Zpbp	Znf821	Emp1	Cd86	Entpd6	Hk2	Rhd	Anxa2	Hs2St1	Gabarapl1	Ss18L2	Irf5	Cd9	Adam8	Entpd1	Id2	C9Orf16	Lgals3	Prr5	Lamc1	Fads1	C1Qtnf12	Cmbl	Ly86	Krtcap2	Cd4	Fcgr2B	Plxnb2	Myadm	Mtmr1	Lmo2	Tbce
ImmSig_KAECH_DAY8_EFF_VS_DAY15_EFF_CD8_TCELL_DN	Il7R	Rps19	Gng12	Rflnb	Xpc	Kcnj8	Dnajb2	Tdrp	Nedd4L	Plk2	Hsd17B11	Znf398	Rgs10	Gadd45A	Ac129492.1	Vkorc1	Hist1H1C	Tcf7	Mat2A	Tapbp	C19Orf48	Zbtb20	Kmt2A	Ahi1	Tfcp2	Zscan26	Cd22	Cxcr5	Spout1	Wasf2	Nit2	Rpl5	Hoxc5	Sun2	Rps6Kc1	Pkd1	Ovgp1	Rnf141	Ac139768.1	Parp8	Polg	P2Rx4	Dtd2	Axin1	Pou2F1	Prnp	Bcl2L2	Abcc5	Cd4
ImmSig_KAECH_DAY8_EFF_VS_DAY15_EFF_CD8_TCELL_UP	Btf3	Cmas	Eef1Akmt1	Dcps	Ak3	Mycbp	Dbi	Lgals3	Psmd8	Trdmt1	Etfb	Ndufv2	Ptgr1	Ssna1	Coil	Gzmb	Txndc17	Glrx	Racgap1	Prrc1	Tagln2	Ccdc12	Gzmk	Ctnna1	Sugt1	Washc3	Med28	Nfe2	Mrpl43	Lxn	Top2A	Lgals1	Frg1	Srp14	Ccnb2	Plp2	Rom1	Arl6	Gnpda1	Cox17	Eif3D	Rpl13A	Ncbp1	Ptpa	Casp7	Reps1	Crym	Cdc25C	Ndufb9
ImmSig_KAECH_DAY8_EFF_VS_MEMORY_CD8_TCELL_DN	Nsg2	Kcnj8	Tdrp	Dusp6	Rflnb	Il7R	Vkorc1	Klf4	Eya2	Ssbp2	Ccr7	Rps19	Smad7	Rgs10	Tcf7	Hsd17B11	Cd7	C19Orf48	Ac004086.1	Sell	Plekha1	Pdk1	Rhob	P2Rx4	Nr1D2	Fosb	Slc12A7	Evl	Galnt11	Cd72	Parp8	Slc11A2	Dusp1	Prss12	Retreg1	Tapbp	Arrb1	Zfp36	Rpl14	Aqp9	Zbtb20	Wdr92	Tp53	Eif1	Nedd4L	Ski	Ifnar2	Pkd1	Ac139768.1
ImmSig_KAECH_DAY8_EFF_VS_MEMORY_CD8_TCELL_UP	Gzmb	Frg1	Ak3	Psmd8	Lgals3	Cd48	Adam8	S100A4	Srp14	Lgals1	Ptpra	Mrps17	Glrx	Kif22	Reep5	Haspin	Cry1	Lamtor5	Smap1	Eef1Akmt1	Hk2	Cox17	Gnpda1	Ndufv3	Cdc25C	Casp7	Pqlc3	Dbi	Ncbp1	Reps1	Batf	Gsn	Top2A	Racgap1	Atp6V0E1	Mrpl43	Ccnb2	Psma2	Gzma	Itga4	Etfb	Rrm2	Irf8	Ubl5	Ndufv2	Anxa1	Lat2	Stmn1	Cdc20
ImmSig_KAECH_NAIVE_VS_DAY15_EFF_CD8_TCELL_DN	Bcl2A1	Id2	Mapre2	Cox17	Klrg1	Itgax	Casp1	Lgals1	Gzmk	Faslg	Klrk1	Il18Rap	Rora	Prf1	Dennd5A	Ccr5	Aqp9	S100A6	Emp1	Myo1F	Anxa2	Cxcr3	Prr13	Rsu1	Rrbp1	Fcgr2B	Txndc5	Kcnj8	Ahnak	Gzma	Anxa1	Gzmb	Ccl5	Mdfic	Ccr2	Hopx	Klf10	Carhsp1	Nrp1	Bhlhe40	F2R	Crtam	Hmgb2	Ifitm10	Dock5	Ybx3	Racgap1	Acot7	Itgb1
ImmSig_KAECH_NAIVE_VS_DAY15_EFF_CD8_TCELL_UP	Al121768.1	Klk8	Galk1	Mettl9	Prkd2	Tdrp	Tnfaip8L1	Hagh	Nr2C1	Cd8A	Grk6	Idh2	Nsg2	Znrf1	Hpcal1	Adcy6	Rnaset2	Itk	Rflnb	Rgs10	Epb41L4A-As1	Itgae	Arrb1	Tubb	Ramp1	P4Ha1	Sell	Actn1	Cd5	Mpp1	Ccr7	Washc3	Id3	C15Orf39	Fntb	Csad	Sesn1	Snhg6	Il6R	Zfr	Kcnn4	Evl	Smc4	Gstk1	Patj	Saraf	Prmt3	Itpkb	Gsn
ImmSig_KAECH_NAIVE_VS_DAY8_EFF_CD8_TCELL_DN	Hopx	Id2	Lgals1	Haspin	Ndufv3	S100A6	S100A11	Anxa1	Racgap1	Gzmb	Lgals3	Lxn	Ccr5	S100A4	Cox17	Ccr2	Acot7	Ifng	Mbd2	Klrg1	Ctla4	Dbi	Cd48	Klrk1	Rsu1	Prrc1	Cdc34	Cxcr3	Bhlhe40	Ube2J2	Glrx	Crip2	Pqlc3	Anxa2	Gzmk	Casp1	Mns1	Itgb1	Faslg	Bcl2A1	Reep5	Frg1	Dcps	Ahnak	Acyp2	Itga4	Il18R1	Ak3	Lman2
ImmSig_KAECH_NAIVE_VS_DAY8_EFF_CD8_TCELL_UP	Rflnb	Ampd3	Nsg2	Dusp6	Adcy6	Tec	Retreg1	Fntb	St6Gal1	Cnn3	Ighm	Il7R	Eya2	Prmt3	Rps19	Ctsv	Ccr7	Plekha1	Ramp1	Znrf1	Sesn1	Il6R	Cask	Tlr6	Zbtb20	Itgae	Rere	Pccb	Xpc	Ephx1	Rbm38	Ovgp1	Ccnd2	Al121768.1	Satb1	Nomo1	Rps8	Rgcc	Ssbp2	Notch1	Sell	Smad7	Rab3Ip	Ralgps2	Hla-Dob	Map7	Slc12A7	Kctd12	Slc11A2
ImmSig_KAECH_NAIVE_VS_MEMORY_CD8_TCELL_DN	Tspan31	Ccr5	Ifng	Faslg	Nrp1	Anxa2	Ccr2	Cd44	Hopx	Id2	Anxa1	Klrk1	S100A6	Casp1	Klrg1	Gzmm	Klf6	Cxcr3	Lgals1	Ccl5	Gzmb	Kcnj8	Il18Rap	Ifitm10	F2R	Mapre2	Gsto1	Prr13	Eomes	Fosb	Itgax	Snx10	Adam19	Crtam	Emp1	Slc25A53	Ell2	Errfi1	Fcgr2B	Ahnak	Prdx2	Il18R1	Hmgb2	Rora	Myo1F	Dock5	Bhlhe40	Sntb2	Xdh
ImmSig_KAECH_NAIVE_VS_MEMORY_CD8_TCELL_UP	Mfhas1	Prkcb	Ramp1	Retreg1	Adcy6	Cnn3	Nab2	Smc4	St6Gal1	Idh2	Tdrp	Itgae	Rnaset2	Map4K2	Rab3Ip	Ighm	Myb	Pbx2	Sesn1	Tnfaip8L1	Ephx1	Cramp1	Ppic	Ndrg1	Ac027237.1	Usp34	Ncbp1	Tmem50B	Gpd2	Psma5	Zfand5	Wdr26	Csad	Map7	Actn1	Anapc5	Sfmbt2	Id3	Grk6	Ablim1	Il6R	Cxxc5	Cask	Rflnb	Ralgps2	Btbd1	Pwp1	Jarid2	Tspan32
MSig_Adipogenesis	Ech1	Cidea	Pex14	Lep	Uqcrc1	Sparcl1	Preb	Suclg1	Itih5	Retsat	Uqcr10	Retn	Ghitm	Araf	Uqcr11	Tob1	Slc5A6	Adcy6	Sncg	Stom	Cox8A	Fzd4	Abca1	Omd	Gadd45A	Taldo1	Rmdn3	Cmbl	Por	Uck1	Sspn	Cd302	Pemt	Nmt1	Itsn1	Baz2A	Mgst3	Mrpl15	Mylk	C3	Sult1A1	Prdx3	Lipe	Grpel1	Scp2	Apoe	Slc19A1	Decr1	Stat5A
MSig_Allograft Rejection	Krt1	Ereg	Cd2	Cd4	Cd7	Il2Rg	Il27Ra	Psmb10	Akt1	Apbb1	B2M	Gbp2	Elane	Fyb1	Prkcg	St8Sia4	Prkcb	Hla-A	Hla-G	Hla-E	Rpl3L	Spi1	Bcl10	Prf1	Rpl9	Hif1A	Cd1D	Cfp	Icam1	C2	Cd79A	Mrpl3	Rps19	Rpl39	Il12B	Il12A	Il11	Ccr2	Lyn	Ccr1	Il10	Il15	Ccl22	Il16	Il13	Lif	Il18	Nme1	Tlr2
MSig_Androgen Response	Ube2I	Gucy1A1	Acsl3	Homer2	Gsr	Actn1	Zbtb10	Krt8	Lifr	Selenop	Scd	Azgp1	Gpd1L	Fkbp5	Sec24D	Hpgd	Ndrg1	Spdef	Ccnd3	Herc3	Zmiz1	Ccnd1	Akt1	B2M	Slc38A2	Xrcc5	Tmem50A	Xrcc6	Arid5B	H1-0	Pias1	Ell2	Inpp4B	Maf	Myl12A	Appbp2	Mak	Sms	Plpp1	Srp19	Slc26A2	Ngly1	Insig1	Sat1	Ube2J1	Cdc14B	Elk4	Pmepa1	Ankh
MSig_Angiogenesis	Postn	Jag1	Lum	Jag2	Kcnj8	Prg2	Vav2	Vegfa	Ptk2	Vcan	Tnfrsf21	Col3A1	Col5A2	Slco2A1	Fgfr1	S100A4	Pf4	Nrp1	App	Lpl	Stc1	Pdgfa	Fstl1	Lrpap1	Vtn	Serpina5	Cxcl6	Thbd	Ccnd2	Apoh	Msx1	Timp1	Itgav	Spp1	Pglyrp1	Olr1
MSig_Apical Junction	Gamt	Actn4	Cadm2	Cadm3	Actn3	Actn2	Actn1	Mapk13	Mapk14	Mapk11	Cd209	Col9A1	Myl9	Pfn1	Skap2	Pard6G	Myl12B	Actb	Tial1	Akt3	Akt2	Fyb1	Tubg1	Pbx2	Alox15B	Vasp	Ptk2	Wnk4	Grb7	Dmp1	Icam4	Icam5	Icam1	Icam2	Epb41L2	Dhx16	Plcg1	Tspan4	Tmem8B	Cdsn	Jup	Rhof	Vav2	Cldn11	Ptprc	Cldn15	Cldn14	Cldn19	Exoc4
MSig_Apical Surface	Slc34A3	Lyn	Gstm3	Ntng1	Afap1L2	Ncoa6	Cd160	Atp8B1	Adam10	Plaur	Shroom2	Sulf2	Dcbld2	Rtn4Rl1	Mal	Gas1	Il2Rb	Ghrl	Rhcg	Srpx	App	Crybg1	B4Galt1	Mdga1	Crocc	Lypd3	Pcsk9	Akap7	Slc2A4	Brca1	Il2Rg	Gata3	Adipor2	Thy1	Cx3Cl1	Efna5	Hspb1	Scube1	Pkhd1	Flot2	Atp6V0A4	Tmem8B	Ephb4	Slc22A12
MSig_Apoptosis	Gsn	Pdgfrb	Lum	Bik	Tgfb2	Gsr	Tap1	Cdc25B	Ereg	Madd	Cd2	Fez1	Fas	Cth	Bax	Pdcd4	Cd69	Sqstm1	Dap3	Lef1	App	Atf3	Rela	Ifitm3	Rock1	Satb1	Retsat	Clu	Tnf	Lmna	Bcl2L11	Pak1	Ccnd2	Ccnd1	Bcl2L10	Sc5D	Crebbp	Igf2R	Egr3	F2R	Igfbp6	Gadd45B	Gadd45A	Bnip3L	Hgf	Avpr1A	H1-0	Smad7	Ptk2
MSig_Bile Acid Metabolism	Hsd3B7	Abcg8	Pex19	Phyh	Hsd3B1	Dio1	Acsl1	Dio2	Acsl5	Pex12	Pex13	Pex16	Cyp39A1	Soat2	Rbp1	Pex11G	Abcg4	Aldh8A1	Optn	Slc27A2	Akr1D1	Retsat	Pex11A	Slc23A2	Aqp9	Slc35B2	Slc23A1	Hsd17B4	Hsd17B6	Pex26	Ch25H	Rxra	Pipox	Lonp2	Rxrg	Abca2	Idh1	Abca3	Gstk1	Abca1	Abca6	Abca4	Idh2	Abca5	Ephx2	Nr0B2	Abca8	Abca9	Ar
MSig_Cholesterol Homeostasis	Stard4	Gstm2	Tnfrsf12A	Chka	Hmgcs1	Anxa5	Ech1	Gpx8	Pnrc1	Cpeb2	Scd	Cd9	Ethe1	Aldoc	Dhcr7	Idi1	Atf3	Clu	Hsd17B7	Antxr2	Cxcl16	Acat2	Atxn2	Pmvk	Sc5D	Mal2	Stx5	Nfil3	Acss2	Ldlr	Fdft1	S100A11	Abca2	Fdps	Srebf2	Niban1	Jag1	Pcyt2	Cyp51A1	Anxa13	Tp53Inp1	Lss	Avpr1A	Plaur	Sqle	Fabp5	Plscr1	Fasn	Lgmn
MSig_Coagulation	Gsn	F11	F10	S100A1	Tfpi2	F12	Cd9	Iscu	Adam9	Pf4	Gda	Lrp1	Serpine1	Pros1	Clu	Itih1	Comp	Lamp2	Capn5	S100A13	Capn2	Sh2B2	Maff	Proc	Gnb2	Serping1	Lgmn	F13B	Pef1	Mep1A	Fbn1	Cfb	Cfd	Sparc	Cpb2	Hpn	Cfi	Cfh	Prep	Pdgfb	Plau	Htra1	Plat	C2	C3	C9	Lta4H	A2M	Ctsb
MSig_Complement	Actn2	Hpcal4	Psmb9	Xpnpep1	Lap3	Fdx1	Hspa1A	Calm3	Pfn1	Cda	Calm1	Lrp1	Serpine1	C4Bpb	Prcp	Cblb	Itih1	Rnf4	Gng2	S100A13	Spock2	Prss3	S100A12	Apobec3F	Apobec3G	Prkcd	Pla2G4A	Ehd1	Plscr1	Serping1	Lgmn	Grb2	Zfpm2	Cfb	Gmfb	Cfh	Prep	Pdgfb	Gata3	Pla2G7	C2	Lipa	C3	Ppp4C	Lgals3	C9	Lta4H	Ctsb	Dusp5
MSig_DNA Repair	Dut	Brf2	Lig1	Pde6G	Alyref	Upf3B	Gtf2F1	Rbx1	Tarbp2	Polr3C	Pole4	Srsf6	Eif1B	Cda	Tp53	Vps28	Pcna	Mpg	Rnmt	Rala	Gtf2B	Tyms	Adcy6	Pnp	Taf1C	Znf707	Clp1	Nt5C	Rae1	Stx3	Smad5	Surf1	Vps37D	Vps37B	Supt5H	Sdcbp	Bcam	Nt5C3A	Itpa	Hprt1	Ccno	Tsg101	Pom121	Cox17	Arl6Ip1	Ak1	Cstf3	Ak3	Xpc
MSig_E2F Targets	Dut	H2Az1	Hus1	Dek	Cdc20	Phf5A	Zw10	Ddx39A	Mthfd2	Ccp110	Asf1A	Anp32E	Hnrnpd	Asf1B	Tp53	Ran	Nup205	Nolc1	Pnn	Exosc8	Chek1	Racgap1	Chek2	Myc	Tipin	E2F8	Plk4	Plk1	Xrcc6	Tubg1	Stag1	Ezh2	Pop7	Jpt1	Cdca3	Tfrc	Cdca8	Smc6	Prkdc	Smc4	Gspt1	Smc3	Prdx4	Tmpo	Syncrip	Stmn1	Mybl2	Bard1	Tcf19
MSig_Epithelial Mesenchymal Transition	Lum	Cadm1	Dkk1	P3H1	Col1A2	Sfrp4	Col1A1	Mgp	Vim	Myl9	Pfn2	Mxra5	Prss2	Tagln	Lrp1	Serpine1	Col12A1	Serpine2	Sfrp1	Dpysl3	Abi3Bp	Spock1	Mest	Ccn2	Ccn1	Gadd45B	Fzd8	Gadd45A	Fermt2	Slc6A8	Sdc1	Snai2	Sparc	Oxtr	Eno2	Mylk	Gja1	Lgals1	Anpep	Serpinh1	Fuca1	Jun	Il15	Tnfrsf12A	Magee1	Vegfc	Fn1	Emp3	Rhob
MSig_Estrogen Response Early	Ttc39A	Amfr	Krt8	Med13L	Gla	Nbl1	Retreg1	Akap1	Adcy1	Pex11A	Aqp3	Adcy9	Abat	Tob1	Muc1	Myb	Myc	Ccn5	Hes1	Fdft1	Abca3	Egr3	Xbp1	Bcl11B	Siah2	Klf10	Plaat3	Cbfa2T3	Ovol2	Pdzk1	Il17Rb	Ar	Sult2B1	Fasn	Unc119	Ptges	Slc22A5	Rapgefl1	Tsku	Sox3	Gja1	Inpp5F	Sfn	Mybl1	Slc19A2	Greb1	Itpk1	Myof	Gab2
MSig_Estrogen Response Late	Unc13B	Homer2	Cacna2D2	Amfr	Mapk13	Cdc20	Ass1	Cd9	Gla	Kif20A	Nbl1	Tob1	Ascl1	Myb	Ccn5	Mest	Fdft1	Plk4	Abca3	Egr3	Chst8	Xbp1	St14	Tnnc1	Xrcc3	Siah2	Plaat3	Ovol2	Pdzk1	Il17Rb	Sult2B1	Gjb3	Igsf1	Hprt1	Ptges	Hspa4L	Slc22A5	Tsta3	Rapgefl1	Sox3	Prkar2B	Plac1	Sfn	Tpsab1	Dusp2	Itpk1	Myof	Krt13	Emp2
MSig_Fatty Acid Metabolism	Acot8	Aoc3	H2Az1	Ech1	Acsl1	Sdhd	Acsl5	Acsl4	Cidea	Sdhc	Sdha	Gstz1	Gpd1	Gpd2	Xist	Gapdhs	Cyp1A1	Acot2	Suclg2	Erp29	Suclg1	Crat	Retsat	Hpgd	Adh1C	Odc1	Aqp7	Dlst	Pdhb	Hsd17B4	Cpox	Hsd17B7	Ube2L6	Nthl1	Tp53Inp2	Nbn	Kmt5A	S100A10	Acss1	Idh1	Gabarapl1	Ephx1	Ncaph2	Uros	Cel	Mif	Aldh3A2	Vnn1	Reep6
MSig_G2-M Checkpoint	H2Az2	Egf	Casp8Ap2	H2Az1	Knl1	Slc12A2	Hus1	Cdc20	Pml	Mapk14	Ddx39A	Marcks	Nup98	Hnrnpd	Kif20B	Hnrnpu	Ccnf	Nolc1	Ewsr1	Chek1	Racgap1	Rad54L	Cdc27	Snrpd1	E2F1	Myc	E2F2	E2F3	E2F4	Plk4	Plk1	Sqle	Stag1	Tpx2	Uck2	Ezh2	Atf5	Jpt1	Numa1	Smc4	Hif1A	Smc2	Gspt1	Tmpo	Mt2A	Syncrip	Stmn1	Mybl2	Bard1
MSig_Glycolysis	Slc35A3	Glce	Homer1	Pc	Rragd	Psmc4	Cth	Rbck1	Kif20A	Polr3K	Xylt2	Glrx	Cldn3	Hs6St2	Chst12	Ugp2	Mxi1	Dpysl4	Pmm2	Taldo1	Mif	Cog2	Phka2	Alg1	Ext1	Ext2	Aldh7A1	Chst1	Sdc1	Chst2	Sdc2	Gne	Chst6	Chst4	Tsta3	Paxip1	Txn	Eno1	Eno2	Arpp19	Stmn1	Sox9	Pdk3	Ier3	Miox	Tpi1	Akr1A1	Vegfa	P4Ha1
MSig_Hedgehog Signaling	Tle3	Tle1	Unc5C	Ptch1	Vegfa	Pml	L1Cam	Rasa1	Cdk6	Myh9	Nf1	Scg2	Cdk5R1	Cntfr	Ache	Nrp1	Nrp2	Rtn1	Celsr1	Ldb1	Crmp1	Plg	Vldlr	Thy1	Gli1	Ets2	Amot	Dpysl2	Shh	Hey2	Hey1	Ophn1	Slit1	Nrcam	Nkx6-1	Adgrg1
MSig_heme Metabolism	Acsl6	Ctns	Gapvd1	Ubac1	Pc	Hmbs	Myl4	Tmcc2	Trim10	Optn	Epb41	Epb42	Aqp3	Bach1	Ppox	Psmd9	Bsg	Cdc27	Mxi1	E2F2	Btrc	Snca	Nfe2	Slc11A2	H1-0	Ank1	Ell2	Tent5C	Kel	Slc6A8	Slc6A9	Bcam	Tmem9B	Ezh1	Kdm7A	Slc22A4	Isca1	Tfrc	Mgst3	Gde1	Icam4	Dcun1D1	Slc30A10	Gata1	C3	Tns1	Prdx2	Tspan5	H4C3
MSig_Hypoxia	Wsb1	Jmjd6	Xpnpep1	Rragd	Ppp1R3C	Mt1E	Tes	Atf3	Serpine1	Glrx	Ugp2	Noct	Mxi1	Dpysl4	Ccn5	Ppargc1A	Ccn2	Ccn1	Dtna	Siah2	Mif	Prkca	Ext1	Fosl2	Slc6A6	Sult2B1	Bcan	Lalba	Chst2	Sdc2	Hoxb9	Chst3	Lxn	Nedd4L	Pdgfb	Eno1	Eno2	Eno3	Rbpj	Mt2A	Plac8	Prdx5	Hmox1	Pdk1	Pdk3	Ier3	Edn2	Jun	Anxa2
MSig_IL-2/STAT5 Signaling	Il1R2	Ttc39B	Rragd	Itih5	Cyfip1	Ifitm3	Ahnak	Fgl2	Pnp	Muc1	Flt3Lg	Myc	Wls	Gbp4	St3Gal4	Prkch	Rabgap1L	Batf3	Gabarapl1	Xbp1	Gadd45B	Cdcp1	Uck2	Plscr1	Plpp1	Cdc42Se2	Rnh1	Ikzf2	Eno3	Ikzf4	Gata1	Cd79B	Alcam	Tnfsf11	Tnfsf10	Ncoa3	Il10	Anxa4	Il13	Il10Ra	Rhoh	Emp1	Lif	Ptch1	Cdc6	Fam126B	Rhob	P4Ha1	Bhlhe40
MSig_IL-6/JAK/STAT3 Signaling	Tgfb1	Ptpn1	Ccr1	Ptpn2	Il4R	Jun	Il1R1	Il1R2	Itga4	Tnfrsf12A	Pla2G2A	Il10Rb	Ptpn11	Dntt	Tyk2	Osmr	Tnfrsf1A	Tnfrsf1B	Tlr2	Hax1	Cxcl10	Il1B	Cxcl11	Irf1	Tnfrsf21	Il7	Il6	Cxcl13	Cd9	Il3Ra	Fas	Il9R	Irf9	Il6St	Stam2	Pf4	Crlf2	Il18R1	Cntfr	Acvrl1	Csf3R	Cxcl9	Csf2	Csf1	Ebi3	Pik3R5	Tnf	Cxcl1	Il2Rg
MSig_Inflammatory Response	Il1R1	Ereg	Marco	Tnfsf9	Vip	Slamf1	Sgms2	Ifitm1	Serpine1	Aqp9	C3Ar1	Nod2	Myc	Prok2	Msr1	Abca1	Tnfsf15	Fzd5	Slc11A2	Rnf144B	Gpr183	Chst2	Mep1A	Npffr2	Hpn	Icam4	Hif1A	Icam1	Lpar1	Kcnmb2	Il12B	Scarf1	Tnfsf10	Ffar2	Cd14	Cmklr1	Scn1B	Lyn	Edn1	Ccl24	Il10	Gabbr1	Il15	Ccl22	Ccl20	Il10Ra	Sphk1	Nmi	Tacr3
MSig_Interferon Alpha Response	Il4R	Cd74	Sp110	Mx1	Rsad2	Tap1	Psmb9	Cxcl10	Cxcl11	Ifi44L	Lap3	Lpar6	Ifi27	Trafd1	Trim14	Ly6E	Ifitm2	Ifitm3	Samd9	Csf1	Ifitm1	Ube2L6	Samd9L	Rnf31	Herc6	Lamp3	Ccrl2	Mvb12A	B2M	Cmtr1	Gbp2	Gbp4	Epsti1	Batf2	Hla-C	Tent5A	Tdrd7	Isg15	Ifi44	Parp14	Mov10	Isg20	Parp12	Plscr1	Procr	Sell	Psme2	Psme1	Cnp
MSig_Interferon Gamma Response	Gbp6	Sp110	Mx1	Rsad2	Mx2	Psmb9	Pml	Nup93	Lap3	Mthfd2	Ifi27	Trim14	Rbck1	Ido1	Ifitm2	Ifitm3	Fgl2	Nod1	Ube2L6	Psmb10	Pnp	Apol6	Herc6	St3Gal5	Slamf7	B2M	Gbp4	Epsti1	Batf2	St8Sia4	Pla2G4A	Hla-A	Hla-B	Hla-G	Ifi44	Parp14	Lats2	Parp12	Vamp8	Plscr1	Bank1	Serping1	Psme2	Sspn	Psme1	Vamp5	Cfb	Hla-Drb1	Cfh
MSig_KRAS Signaling Dn	Slc12A3	Krt1	Epha5	Gamt	Egf	Krt5	Mx1	Krt4	Rsad2	Entpd7	Sox10	Cyp39A1	Zc2Hc1C	Scgb1A1	Scn10A	Pcdhb1	Cd207	Asb7	Cpeb3	Cntfr	Sprr3	Itih3	Smpx	Alox12B	Calml5	Slc5A5	Vpreb1	Ribc2	Sncb	Dtnb	Mthfr	Slc6A14	Tex15	Tent5C	Copz2	Col2A1	Atp4A	Stag3	Klhdc8A	Hnf1A	Clps	Chst2	Atp6V1B1	Ptgfr	Pnmt	Lypd3	Slc6A3	C5	Tcl1A
MSig_KRAS Signaling Up	Atg10	Cidea	Ereg	Mall	Nin	Rbp4	Slpi	Itgbl1	Sparcl1	Znf277	Adamdec1	Satb1	C3Ar1	Retn	Il2Rg	Glrx	Tfpi	Adgra2	Akt2	Rabgap1L	St6Gal1	Ppbp	Gadd45G	Nr0B2	Ammecr1	Igf2	Btc	Tnnt2	Ccser2	Strn	Cfb	Spon1	Cfh	Plek2	Ikzf1	Gng11	Tspan7	Epb41L3	Ankh	Sox9	Kcnn4	Cmklr1	Tspan1	Apod	Scn1B	Gabra3	Fuca1	Dusp6	Ace
MSig_Mitotic Spindle	Actn4	Pcgf5	Marcks	Nin	Apc	Kif20B	Epb41	Stau1	Cd2Ap	Uxt	Ppp4R2	Csnk1D	Racgap1	Prex1	Cdc27	Stk38L	Arfip2	Plk1	Bcr	Lats1	Tpx2	Ccdc88A	Bin1	Sass6	Net1	Ezr	Trio	Itsn1	Numa1	Smc4	Smc3	Abr	Epb41L2	Cdk5Rap2	Cep72	Kifap3	Cep192	Synpo	Rhof	Lrpprc	Cenpe	Anln	Cenpf	Incenp	Cenpj	Pafah1B1	Arhgef2	Arhgef3	Rapgef6
MSig_mTORC1 Signaling	Stard4	Acsl3	Ifrd1	Sytl2	Ppa1	Hspe1	Cct6A	Psmc6	Scd	Ddx39A	Mthfd2	Psmc4	Hmbs	Psmc2	Mthfd2L	Cd9	Cth	Polr3G	Gla	Skap2	Tes	Nup205	Fgl2	Ccnf	Arpc5L	Glrx	Pnp	Xbp1	Plk1	Edem1	Tubg1	Dhfr	Uchl5	Slc6A6	Sqle	Mllt11	Eprs1	Lgmn	Psme3	Hprt1	Nmt1	Tfrc	Pitpnb	Eno1	Tmem97	Ifi30	Cfp	Rrp9	Tbk1
MSig_Myc Targets V1	Ssb	Dut	H2Az1	Stard7	Rpl22	Ifrd1	Cnbp	Dek	Mrps18B	Hspe1	Cdc20	Psmc6	Psmc4	Clns1A	Serbp1	Hnrnpc	Hnrnpd	Ran	Sf3B3	Hnrnpu	Nolc1	Hnrnpr	Ube2L3	Fam120A	Exosc7	Psmd7	Psmd8	Snrpd3	Iars1	Snrpd2	Psmd3	Snrpd1	Myc	Psmd1	Rpl14	Rpl18	Xrcc6	Tomm70	Srpk1	Aimp2	Eprs1	Rnps1	Hprt1	Set	Rpl6	Phb2	Pwp1	Rpl34	Pcbp1
MSig_Myc Targets V2	Imp4	Dusp2	Cbx3	Pus1	Pa2G4	Sord	Wdr74	Gnl3	Hspe1	Mrto4	Bysl	Las1L	Cdk4	Mcm4	Mcm5	Dctpp1	Nip7	Nop2	Nolc1	Noc4L	Tbrg4	Hk2	Exosc5	Pprc1	Tcof1	Pes1	Myc	Map3K6	Ddx18	Plk4	Npm1	Nop16	Prmt3	Plk1	Tfb2M	Supv3L1	Aimp2	Mybbp1A	Rcl1	Grwd1	Ndufaf4	Slc29A2	Farsa	Nop56	Mphosph10	Phb	Ppan	Ipo4	Wdr43
MSig_Myogenesis	Ifrd1	Actn3	Acsl1	Actn2	Des	Col1A1	Mapk12	Myl7	Pc	Scd	Myl1	Myl2	Ppp1R3C	Myl3	Myl4	App	Rb1	Tagln	Vipr1	Adcy9	Spdef	Akt2	Sh3Bgr	Wwtr1	Gabarapl2	Dtna	Dmpk	Gadd45B	Atp6Ap1	Tnnc1	Tnnc2	Igf1	Ocel1	Ptp4A3	Slc6A8	Mylpf	Tnnt1	Tnnt2	Smtn	Tnnt3	Bin1	Pkia	Sspn	Cryab	Cfd	Sparc	Schip1	Eno3	Mylk
MSig_Notch Signaling	Fzd1	Psenen	Jag1	Tcf7L2	Fbxw11	Fzd5	Wnt5A	Fzd7	Prkca	Heyl	Sap30	Rbx1	Kat2A	Ppard	Notch3	Notch1	Notch2	Maml2	Dtx1	Cul1	Dtx2	Psen2	Dtx4	Dll1	Lfng	Aph1A	Arrb1	Ccnd1	St3Gal6	Hes1	Wnt2	Skp1
MSig_Oxidative Phosphorylation	Atp6V1E1	Pdhx	Ech1	Afg3L2	Fdx1	Uqcrc2	Bax	Uqcrc1	Suclg1	Retsat	Uqcr10	Pdhb	Uqcr11	Cox8A	Surf1	Atp6Ap1	Tomm70	Acadsb	Cox7A2L	Supv3L1	Por	Ogdh	Phb2	Mtrr	Isca1	Eci1	Mgst3	Mrpl15	Mrpl11	Cyb5R3	Prdx3	Grpel1	Pdk4	Timm17A	Atp6V1C1	Decr1	Pdha1	Atp5F1D	Cox6C	Atp5F1E	Cs	Lrpprc	Glud1	Aldh6A1	Gpi	Atp5Me	Cox7C	Cox7B	Mrps15
MSig_p53 Pathway	Hexim1	Prkab1	Tm4Sf1	Ninj1	Ccp110	Bax	Tnfsf9	Epha2	Tp53	App	Atf3	Cyfip2	Rb1	Gls2	Ccnk	Ei24	Retsat	Cdkn2Aip	Abat	Tob1	Nhlh2	Stom	S100A10	Rpl18	Jag2	Tspyl2	St14	Pmm1	Plk3	Gadd45A	Plk2	Dnttip2	H1-2	Alox15B	Vamp8	Tcn2	Sdc1	Hspa4L	Pom121	Rrp8	Slc35D1	Pdgfa	Xpc	Ifi30	Fdxr	Hmox1	Rpl36	Sfn	Ier5
MSig_Pancreas Beta Cells	Lmo2	Srp9	Chga	Vdr	Abcc8	Pklr	Pdx1	Pax4	Elp4	Gcg	Pax6	Mafb	Isl1	G6Pc2	Gck	Sst	Syt13	Hnf1A	Spcs1	Iapp	Insm1	Srprb	Dcx	Neurog3	Foxa2	Pcsk2	Stxbp1	Sec11A	Pcsk1	Slc2A2	Srp14	Ins	Dpp4	Foxo1	Scgn	Akt3	Nkx2-2	Nkx6-1	Pak3	Neurod1
MSig_PI3K/AKT/mTOR Signaling	Tsc2	Ppp1Ca	Mapk10	Sqstm1	Pfn1	Raf1	Ube2N	Ralb	Prkaa2	Atf1	Ube2D3	Sla	Nod1	Il2Rg	Adcy2	Egfr	Hsp90B1	E2F1	Akt1	Cfl1	Map3K7	Pak4	Pitx2	Fgf22	Smad2	Map2K3	Prkcb	Traf2	Fgf17	Myd88	Arpc3	Csnk2B	Grb2	Pin1	Slc2A1	Faslg	Dapp1	Fgf6	Tbk1	Them4	Prkar2A	Plcg1	Sfn	Pdk1	Map2K6	Ap2M1	Actr3	Dusp3	Actr2
MSig_Peroxisome	Hsd3B7	Acot8	Dio1	Ech1	Acsl1	Cnbp	Cadm1	Acsl5	Acsl4	Msh2	Pex13	Pex14	Scgb1A1	Crat	Slc27A2	Retsat	Pex11A	Slc23A2	Pex11B	Crabp1	Slc35B2	Crabp2	Hsd17B4	Sts	Lonp2	Rxrg	Fdps	Fis1	Siah1	Idh1	Gstk1	Idh2	Ephx2	Cel	Ctps1	Esr2	Sult2B1	Dlg4	Gnpat	Ctbp1	Eci2	Bcl10	Cacna1B	Prdx5	Scp2	Prdx1	Acaa1	Abcc5	Abcc8
MSig_Protein Secretion	Arfgef2	Arfgef1	Rab2A	Cav2	Yipf6	Ocrl	Ap3B1	Scamp1	Scamp3	Zw10	Krt18	Tmx1	Rer1	Anp32E	Pam	Gla	Ergic3	Sec24D	Cope	Stx16	Tmed10	Arf1	Sgms1	Snap23	Vps4B	Napa	Cltc	Clta	Atp1A1	Egfr	Napg	Stx12	Snx2	Lamp2	Stx7	Ap2S1	Ykt6	Tmed2	Arfip1	Kif1B	Ctsc	Tpd52	Mon2	Igf2R	Abca1	Gbf1	Dst	Ap2B1	M6Pr
MSig_Reactive Oxygen Species Pathway	Gpx3	G6Pd	Gsr	Gpx4	Txnrd2	Txnrd1	Fes	Selenos	Ndufs2	Abcc1	Ndufb4	Mpo	Glrx	Sbno2	Pdlim1	Ptpa	Egln2	Nqo1	Cdkn2D	Ndufa6	Prnp	Glrx2	Oxsr1	Ipcef1	Sod1	Atox1	Sod2	Scaf4	Msra	Gclc	Cat	Stk25	Ercc2	Ftl	Lamtor5	Gclm	Pfkp	Srxn1	Lsp1	Txn	Mgst1	Prdx4	Prdx6	Hhex	Prdx2	Prdx1	Hmox2	Mbp	Junb
MSig_Spermatogenesis	Tle4	Prm2	Hspa1L	Slc12A2	Zpbp	Htr5A	Chfr	Cct6B	Adam2	Theg	Zc2Hc1C	Cnih2	Mtnr1A	Ift88	Dpep3	Gapdhs	Scg5	Stam2	Scg3	Chrm4	Hoxb1	Clpb	Aurka	Ncaph	Pebp1	Tuba3C	Akap4	Clgn	Nphp1	Tekt2	Adad1	Il12Rb2	Jam3	Taldo1	Rpl39L	Pias2	H1-6	Mllt10	Ccna1	Gpr182	Mep1B	Rad17	Kif2C	Ezh2	Cftr	Hspa4L	Crisp2	Ddx4	Actl7B
MSig_TGF-beta Signaling	Tgfb1	Acvr1	Rhoa	Smurf2	Smurf1	Hipk2	Tgfbr1	Ppp1Ca	Cdk9	Ski	Rab31	Ncor2	Bmp2	Apc	Id1	Id3	Id2	Bmpr1A	Bcar3	Bmpr2	Serpine1	Ube2D3	Ppp1R15A	Arid4B	Cdh1	Skil	Map3K7	Sptbn1	Wwtr1	Smad3	Tgif1	Lefty2	Nog	Ifngr2	Smad1	Klf10	Smad7	Smad6	Ppm1A	Fkbp1A	Tjp1	Xiap	Eng	Trim33	Cdkn1C	Hdac1	Furin	Ctnnb1	Thbs1
MSig_TNF-alpha Signaling via NF-kB	Marcks	Il23A	Ninj1	Tnfsf9	Sik1	Atf3	Serpine1	Myc	Hes1	Ccnl1	Ccn1	Egr1	Egr2	Jag1	Egr3	Abca1	Gadd45B	Gadd45A	Plk2	Klf10	Eif1	Ehd1	Fosl2	Fosl1	Gpr183	Plpp3	Ifit2	Icam1	Zc3H12A	Ier2	Il12B	Junb	Ier5	Ier3	Stat5A	Dusp5	Edn1	Jun	Dusp4	Dusp1	Dusp2	Tsc22D1	Ccl20	Sphk1	Lif	Il18	Tubb2A	Rhob	Vegfa
MSig_Unfolded Protein Response	Imp3	Zbtb17	Yif1A	Ern1	Cnot6	Mthfd2	Dkc1	Psat1	Cnot2	Cnot4	Preb	Tars1	Dcp1A	Nhp2	Atf3	Atp6V0D1	Gemin4	Nolc1	Slc1A4	Parn	Sdad1	Hsp90B1	Khsrp	Exosc10	Tatdn2	Exosc5	Iars1	Exosc9	Kif5B	Chac1	Banf1	Exosc4	Exosc2	Exosc1	Ttc37	Nop14	Igfbp1	Tspyl2	Xbp1	Wfs1	Edem1	Nabp1	Slc30A5	Lsm1	Eef2	Lsm4	Pdia6	Eif2S1	Pdia5
MSig_UV Response Dn	Cdon	Pdgfrb	Sfmbt1	Runx1	Pex14	Mapk14	Col1A2	Col1A1	Col5A2	Scn8A	Pmp22	Cdk13	Mt1E	Serpine1	Prdm2	Tfpi	Atp2C1	Fbln5	Rxra	Mta1	Scaf8	Zmiz1	Akt3	Has2	Myc	Apbb2	Spop	Ccn1	Ldlr	Smad3	Fzd2	Map2K5	Dmac2L	Igfbp5	Nek7	Rbpms	Prkce	Dyrk1A	Prkca	Nr1D2	Smad7	Nfkb1	Pias3	Inpp4B	Dlg1	Synj2	Kcnma1	Ddah1	Snai2
MSig_UV Response Up	Stard3	Klhdc3	Plcl1	Pdap1	Tap1	Cck	Tuba4A	Mapk8Ip2	Olfm1	Pole3	Psmc3	Cyp1A1	Ppif	Selenow	Il6St	Nptxr	Sqstm1	Tars1	Fkbp4	Cdo1	Grina	Atf3	Chrna5	Hnrnpu	C4Bpb	Gls	Aqp3	Nxf1	Bcl2L11	Ccnd3	Rxrb	Bsg	Ap2S1	Ykt6	Msx1	E2F5	Nptx2	Nkx2-5	Kcnh2	Igfbp2	Sigmar1	Prkcd	Ephx1	Rab27A	Slc6A12	Nat1	Eif2S3	Hla-F	Fgf18
MSig_Wnt-beta Catenin Signaling	Fzd1	Jag1	Jag2	Fzd8	Wnt5B	Axin2	Ptch1	Axin1	Csnk1E	Dkk1	Dkk4	Ncor2	Kat2A	Adam17	Tcf7	Ppard	Tp53	Numb	Lef1	Hdac5	Notch4	Notch1	Hdac11	Hdac2	Ctnnb1	Maml1	Cul1	Psen2	Dll1	Gnai1	Nkd1	Rbpj	Wnt6	Frat1	Ccnd2	Hey2	Hey1	Dvl2	Myc	Wnt1	Ncstn	Skp2
MSig_Xenobiotic Metabolism	Slc12A4	Il1R1	Entpd5	Ech1	Upb1	Pc	Spint2	Ninj1	Rbp4	Mthfd1	Cyp1A2	Cyp1A1	Epha2	Cdo1	Cda	Ces1	Enpep	Cyfip2	Itih4	Slc46A3	Retsat	Adh1C	Serpine1	Aqp9	Slc35B1	Lcat	Itih1	Psmb10	Nfs1	Hes6	Ptgds	Lonp1	Gabarapl1	Pmm1	Cyp4F2	Slc6A12	Igf1	Slc6A6	Cyp27A1	Vnn1	Por	Cyp2S1	Hprt1	Ptges	Pemt	Nmt1	Cfb	Slc22A1	Slc35D1
Panther_2-arachidonoylglycerol biosynthesis Homo sapiens P05726	Dagla	Liph	Plcb2	Plcb3	Pla1A	Plcb1
Panther_5HT1 type receptor mediated signaling pathway Homo sapiens P04373	Htr1F	Htr1D	Htr1E	Htr1B	Htr1A	Gnao1	Vamp1	Vamp2	Kcnk3	Vamp3	Snap25	Kcnk9	Snap23	Prkx	Adcy2	Gnai1	Gnai2	Adcy7	Slc6A4	Gnai3	Prkacg	Prkar2B	Prkar2A	Prkacb	Slc18A1	Snap29	Stx3	Slc18A2	Prkaca
Panther_5HT2 type receptor mediated signaling pathway Homo sapiens P04374	Prkch	Prkcg	Prkci	Prkcd	Prkce	Prkcb	Prkca	Cacnb2	Cacnb3	Cacnb4	Plcb4	Prkcz	Vamp8	Gnaq	Vamp1	Plcd1	Vamp2	Prkcq	Plcd4	Plcb2	Kcnk3	Plcb3	Vamp3	Plcb1	Cacnb1	Snap25	Kcnk9	Snap23	Cacna1C	Htr2C	Htr2A	Htr2B	Cacna1D	Cacna1F	Slc6A4	Gna14	Gna11	Plcz1	Cacna1S	Plce1	Plcg1	Plcg2	Slc18A1	Snap29	Stx3	Slc18A2
Panther_5HT3 type receptor mediated signaling pathway Homo sapiens P04375	Snap25	Kcnk9	Snap23	Htr3B	Htr3C	Htr3A	Slc6A4	Vamp8	Vamp1	Vamp2	Slc18A1	Snap29	Stx3	Kcnk3	Slc18A2	Vamp3
Panther_5HT4 type receptor mediated signaling pathway Homo sapiens P04376	Snap25	Kcnk9	Snap23	Adcy2	Adcy7	Slc6A4	Htr4	Vamp8	Vamp1	Vamp2	Slc18A1	Snap29	Stx3	Kcnk3	Slc18A2	Vamp3
Panther_5-Hydroxytryptamine degredation Homo sapiens P04372	Aldh3A2	Maob	Maoa	Aldh3A1	Aldh1A2
Panther_Adenine and hypoxanthine salvage pathway Homo sapiens P02723	Pnp	Xdh	Hprt1	Ada	Aprt
Panther_Adrenaline and noradrenaline biosynthesis Homo sapiens P00001	Slc6A19	Slc6A18	Slc6A17	Slc6A16	Slc6A15	Th	Vamp1	Vamp2	Snap25	Pnmt	Ddc	Maob	Snap23	Maoa	Dbh	Slc6A2	Slc6A3	Comt	Slc6A20	Stx12	Stx7	Vti1B	Slc18A1	Snap29	Slc18A2
Panther_Alpha adrenergic receptor signaling pathway Homo sapiens P00002	Snap25	Prkcg	Prkcd	Snap23	Prkce	Prkca	Stx10	Adra2C	Adra1B	Adra2B	Adra1A	Itpr1	Adra2A	Plcb4	Gna11	Vamp1	Plce1	Stx6	Vamp2	Plcb2	Plcb3	Vamp3	Plcb1
Panther_Alzheimer disease-amyloid secretase pathway Homo sapiens P00003	Psenen	Mapk15	Mapk13	Mapk14	Mapk11	Mapk12	Mapk10	Adam9	Chrm3	App	Chrm4	Chrm1	Chrm2	Chrm5	Chrna7	Klc2	Klc1	Aph1B	Klc4	Klc3	Ncstn	Prkch	Prkcg	Prkci	Prkcd	Prkce	Prkcb	Adam10	Prkca	Bace1	Cacnb2	Prkcz	Adam17	Pkn1	Pkn3	Apba2	Prkcq	Pkn2	Apba1	Apba3	Cacnb1	Furin	Cacna1C	Psen1	Psen2	Cacna1D	Cacna1F	Mapk9	Mapk8
Panther_Alzheimer disease-presenilin pathway Homo sapiens P00004	Wnt5A	Wnt5B	Lrp1B	Ern1	Pvrl1	Lef1	App	Rbpjl	Lrp2	Lrp1	Lrp6	Lrp5	Lrp4	Fzd10	Actb	Cdh3	Cdh1	Ncstn	Fzd2	Fzd1	Fzd4	Trpc6	Wnt10B	Wnt10A	Trpc7	Fzd3	Trpc4	Wnt3A	Fzd6	Fzd5	Trpc5	Fzd8	Fzd7	Fzd9	Bace1	Mmp23B	Actbl2	Notch3	Notch4	Notch1	Wnt2B	Notch2	Actg1	Psen1	Psen2	Mmp20	Rbpj	Actg2	Mmp21
Panther_Androgen/estrogene/progesterone biosynthesis Homo sapiens P02727	Soat2	Hsd17B1	Hsd17B2	Soat1	Hsd17B6	Hsd17B7	Cyp19A1	Lipa
Panther_Angiogenesis Homo sapiens P00005	Pdgfrb	Pdgfra	Map3K1	Wnt5A	Wnt5B	Frs2	Mapk14	Dok2	Apc	Mapkapk2	Mapkapk3	Tek	Raf1	Rbpjl	Araf	Sfrp1	Dll3	Dll4	Crkl	Nras	Efnb2	Frzb	Pak2	Pak1	Akt3	Efnb1	Grb14	Akt1	Kdr	Akt2	Pak3	Map2K4	Fzd2	Prkch	Fzd1	Prkcg	Jag1	Map2K2	Wnt10B	Wnt10A	Jag2	Prkci	Fzd3	Prkcd	F2R	Fzd5	Map2K1	Pla2G4C	Pla2G4D
Panther_Angiotensin II-stimulated signaling through G proteins and beta-arrestin Homo sapiens P05911	Map2K2	Map2K1	Prkca	Agt	Gnb1	Gnb3	Gnb2	Gnaq	Gnb5	Gnb4	Agtr1	Plcb2	Plcb3	Plcb1	Raf1	Itpr2	Itpr3	Arrb2	Elk1	Itpr1	Gngt2	Gng11	Gng4	Gng10	Gng3	Grk6	Arrb1	Grk5	Adrbk2	Gng8	Gng7	Adrbk1	Mapk3	Mapk1
Panther_Apoptosis signaling pathway Homo sapiens P00006	Endog	Map3K1	Bik	Hspa1L	Cradd	Madd	Mapk10	Fas	Hspa1A	Bax	Prkra	Tp53	Atf2	Atf3	Rela	Atf6B	Tnf	Relb	Bcl2L11	Bcl2L10	Akt3	Akt1	Akt2	Map3K5	Map2K4	Prkch	Igf2R	Prkcg	Map2K3	Daxx	Prkcd	Prkce	Tnfrsf10D	Tnfrsf10C	Prkcb	Tnfrsf10B	Tnfrsf10A	Traf2	Prkca	Nfkb1	Eif2S1	Nfkb2	Bcl2L1	Prkcq	Atf6	Map3K14	Birc2	Atf7	Birc3
Panther_Arginine biosynthesis Homo sapiens P02728	Ass1	Cad	Cps1	Asl	Nags	Otc
Panther_Asparagine and aspartate biosynthesis Homo sapiens P02730	Got1L1	Spib	Got2	Got1	Asns
Panther_ATP synthesis Homo sapiens P02721	Atp5B	Atp6	Atp5A1	Atp5C1	Cycs
Panther_Axon guidance mediated by netrin Homo sapiens P00009	Ntng2	Dcc	Ntng1	Unc5B	Unc5C	Nfatc4	Nfatc3	Nfatc2	Unc5D	Vasp	Cdc42	Pik3Cb	Pik3R1	Pik3Ca	Rhou	Pik3R5	Pik3Cd	Pik3R3	Pik3R2	Pik3C2B	Ntn1	Pik3C2A	Ntn3	Ntn4	Pik3Cg	Ablim1	Plcg1	Rac1	Rac2	Plcg2
Panther_Axon guidance mediated by semaphorins Homo sapiens P00007	Nrp1	Sema3A	Rhoa	Arhgef1	Sema4D	Crmp1	Dpysl2	Fes	Pak1	Dpysl5	Cdk5	Dpysl4	Rac1	Plxna1	Rac2	Plxnb1	Fyn
Panther_Axon guidance mediated by Slit/Robo Homo sapiens P00008	Ntng2	Dcc	Ntng1	Ntn1	Robo1	Ntn3	Rhoc	Cdc42	Ntn4	Cxcl12	Cxcr4	Slit2	Slit1	Rac1	Rac2	Abl1	Slit3	Srgap1
Panther_B cell activation Homo sapiens P00010	Map3K3	Lyn	Jun	Map3K2	Nfatc4	Nfatc3	Nfatc2	Nfatc1	Vav1	Vav2	Mapk13	Vav3	Mapk14	Mapk11	Nfkbia	Mapk12	Ptprc	Mapk10	Pik3Cb	Pik3Ca	Sos2	Ptpn6	Raf1	Cd22	Sos1	Itpr2	Itpr3	Araf	Itpr1	Ppp3Ca	Nras	Ppp3Cb	Blnk	Map2K2	Prkcd	Syk	Map2K1	Chuk	Nfkbil1	Fos	Prkcb	Nfkb2	Btk	Pik3Cd	Pik3Cg	Ikbkb	Cd79B	Cd79A	Mapk9
Panther_Beta1 adrenergic receptor signaling pathway Homo sapiens P04377	Cacnb2	Cacnb3	Cacnb4	Vamp8	Vamp1	Vamp2	Vamp3	Cacnb1	Snap25	Ryr2	Ryr3	Ryr1	Snap23	Cacna1C	Adrb1	Prkx	Adcy2	Cacna1D	Cacna1F	Adcy7	Prkacg	Prkar2B	Prkar2A	Cacna1S	Prkacb	Snap29	Stx3	Prkaca
Panther_Beta2 adrenergic receptor signaling pathway Homo sapiens P04378	Cacnb2	Cacnb3	Cacnb4	Vamp8	Vamp1	Vamp2	Vamp3	Cacnb1	Snap25	Ryr2	Ryr3	Ryr1	Snap23	Cacna1C	Adrb2	Prkx	Adcy2	Cacna1D	Cacna1F	Adcy7	Prkacg	Prkar2B	Prkar2A	Cacna1S	Prkacb	Snap29	Stx3	Prkaca
Panther_Beta3 adrenergic receptor signaling pathway Homo sapiens P04379	Snap25	Vamp8	Snap23	Vamp1	Vamp2	Adrb3	Adcy2	Snap29	Stx3	Adcy7	Vamp3
Panther_Blood coagulation Homo sapiens P00011	Fgb	Serpinb2	Fgg	F2R	Vwf	F10	Serpinf2	F12	Gp5	Gp1Bb	F2	Plaur	Gp1Ba	F3	Gp9	F7	Proc	F8	F9	Procr	F13B	Klkb1	F2Rl3	App	Serpina1	Serpinc1	Serpine1	Itga2B	Serpina10	Pros1	Proz	Plau	Plat	Plg	Tfpi	Kng1	Thbd	Fga
Panther_Cadherin signaling pathway Homo sapiens P00012	Ptpn1	Wnt5A	Pcdh8	Wnt5B	Pcdh20	Pcdh9	Pcdha13	Pcdha12	Pcdha11	Pcdha10	Pcdhga10	Pcdhga11	Pcdhga12	Pcdhb3	Pcdhb2	Pcdhb1	Pcdhb7	Pcdhb6	Pcdhb5	Dchs1	Pcdhb4	Pcdhb8	Lef1	Celsr1	Ctnnd1	Ctnnd2	Fzd10	Celsr2	Celsr3	Egfr	Cdh9	Cdh8	Cdh7	Actb	Cdh6	Cdh5	Cdh4	Cdh3	Cdh2	Cdh1	Yes1	Fzd2	Fzd1	Fzd4	Wnt10B	Wnt10A	Fzd3	Wnt3A	Fzd6
Panther_CCKR signaling map ST Homo sapiens P06959	Chga	Bad	Rps6	Gcg	Cck	Mapk14	Mapk10	Bax	Raf1	Calm1	Atf2	Akap1	Rock1	Adcy1	Serpine1	Odc1	Clu	Araf	Foxo3	Foxo1	Gng2	Pak1	Ccnd1	Csnk1D	Cdh1	Myc	Akt1	Yes1	Map2K4	Prkch	Map2K5	Map2K2	Prkcd	Map2K1	Prkce	Pla2G4A	Prkcb	Prkca	Mob1A	Ptk2	Creb1	Cnksr1	Gnb1	Rheb	Pik3R1	Cckbr	Traf6	Bcl2L1	Prkd1
Panther_Cell cycle Homo sapiens P00013	Psmd11	Psmd13	Psmd12	Psmd14	Rpa3	Anapc10	Psmd7	Ccnd3	Ccnd2	Ccne2	Ccne1	Psmd3	Psmd4	Cinp	Psme3	Anapc2
Panther_Cholesterol biosynthesis Homo sapiens P00014	Fdps	Mvk	Sqle	Idi2	Pmvk	Hmgcs1	Ggps1	Lss	Hmgcr	Mvd	Fdft1
Panther_Circadian clock system Homo sapiens P00015	Per3	Per2	Csnk1D	Per1	Cry2	Cry1	Clock	Arntl
Panther_Coenzyme A biosynthesis Homo sapiens P02736	Pank3	Pank4	Pank1	Pank2	Dcakd	Ppcs
Panther_Cortocotropin releasing factor receptor signaling pathway Homo sapiens P04380	Gng12	Gnal	Pomc	Vamp8	Gnb1	Gnb3	Gnb2	Gnaq	Vamp1	Gnb5	Gnb4	Crh	Vamp2	Vamp3	Snap25	Crhr1	Snap23	Crhr2	Gngt2	Gng2	Gna14	Gng4	Gng10	Gng3	Gna11	Gng5	Gng8	Gng7	Snap29	Stx3
Panther_Cytoskeletal regulation by Rho GTPase Homo sapiens P00016	Limk1	Tubb	Tubb2A	Enah	Rhoc	Myh1	Myh2	Acta2	Acta1	Myh3	Myh4	Tubb2B	Myo3A	Myo3B	Myh9	Pfn2	Rhou	Pfn1	Myh6	Myh7	Myh8	Pfn3	Arpc1A	Rock1	Rock2	Arhgef1	Arpc1B	Tubb1	Arpc4-Ttll3	Actb	Tubb8	Pak2	Pak1	Tubb6	Tubb3	Cfl2	Myh14	Cfl1	Pak7	Myh13	Pak4	Myh10	Pak3	Myh11	Pak6	Myh7B	Arpc5	Tubb4B	Ssh1
Panther_De novo purine biosynthesis Homo sapiens P02738	Rrm2	Rrm1	Adsl	Nme3	Nme4	Nme5	Nme6	Nme1	Nme2	Nme7	Impdh2	Rrm2B	Adssl1	Gart	Pfas	Ak1	Ak2	Ak3	Gmps	Ak5	Ak8	Guk1	Atic	Ppat	Loc100507855	Adss
Panther_De novo pyrimidine deoxyribonucleotide biosynthesis Homo sapiens P02739	Rrm2	Dtymk	Dut	Rrm1	Rrm2B	Nme3	Nme4	Tyms	Nme1	Nme2
Panther_De novo pyrimidine ribonucleotides biosythesis Homo sapiens P02740	Cad	Cps1	Nme3	Nme4	Ctps2	Ctps1	Dhodh	Nme1	Nme2
Panther_DNA replication Homo sapiens P00017	Pcna	Top2B	Rfc4	Rfc5	Rfc2	H3F3C	Rfc3	Rfc1	Prim1	Top2A	Rpa2	Rnaseh1	Pola1	Hist3H3	Xrn2	Pold1	Pold2	Dna2	Top1
Panther_Dopamine receptor mediated signaling pathway Homo sapiens P05912	Ppp1Ca	Th	Naaa	Kcnk3	Snap25	Clic6	Epb41	Kcnk9	Maob	Snap23	Maoa	Dbh	Prkx	Adcy2	Comt	Adcy7	Ppp1Cc	Gng4	Gng3	Gng8	Flna	Drd1	Drd2	Snap29	Stx3	Drd4	Slc18A2	Drd5	Vamp8	Gnb1	Ppp1R1B	Gnb3	Gnb2	Vamp1	Gnb4	Vamp2	Vamp3	Gnaz	Ddc	Slc6A3	Gnai1	Gnai2	Gnai3	Prkacg	Gng11	Epb41L1	Epb41L2	Prkar2B	Epb41L3
Panther_EGF receptor signaling pathway Homo sapiens P00018	Map3K3	Map3K4	Egf	Map3K2	Ereg	Mapk13	Mapk14	Mapk11	Mapk12	Mapk10	Raf1	Pebp1	Cblc	Cblb	Egfr	Nras	Akt3	Pebp4	Akt1	Akt2	Stat6	Map3K5	Stat5B	Map2K4	Prkch	Prkcg	Map2K2	Map2K3	Prkci	Prkcd	Map2K1	Prkce	Prkcb	Prkca	Btc	Prkcz	Prkd1	Prkd3	Prkcq	Prkd2	Plcg1	Sfn	Plcg2	Map2K6	Stat5A	Map2K7	Rasa4B	Gab2	Ppp2R5C
Panther_Endogenous cannabinoid signaling Homo sapiens P05730	Cacna1A	Cacna1B	Cacna1G	Gnai1	Gnai3	Grm1	Gngt2	Gng11	Gng4	Grm5	Gng3	Gnb1	Gng5	Cnr1	Gnb3	Gng8	Gnb2	Gnao1	Gng7	Gnb4	Plcb2	Plcb3	Plcb1
Panther_Endothelin signaling pathway Homo sapiens P00019	Gucy1A3	Edn1	Edn2	Gucy1A2	Edn3	Pik3Cb	Pik3Ca	Pik3C3	Adcy10	Raf1	Adcy1	Pik3R5	Itpr2	Adcy5	Adcy4	Itpr3	Pik3R3	Adcy3	Pik3R2	Adcy2	Adcy9	Adcy8	Adcy7	Itpr1	Adcy6	Akt3	Akt1	Akt2	Prkg2	Prkg1	Ecel1	Prkch	Prkcg	Map2K2	Prkci	Prkcd	Nos3	Map2K1	Prkce	Pla2G4A	Prkcb	Prkca	Plcb4	Prkcz	Pik3R1	Prkar1B	Prkar1A	Gnaq	Gnas
Panther_Enkephalin release Homo sapiens P05913	Oprd1	Oprm1	Prkx	Adcy2	Pdyn	Gnai1	Gnai2	Adcy7	Gnai3	Prkacg	Creb1	Penk	Prkar2B	Gnao1	Prkar2A	Prkacb	Prkaca
Panther_FAS signaling pathway Homo sapiens P00020	Gsn	Map2K4	Dffb	Parp4	Jun	Daxx	Parp2	Parp3	Apaf1	Parp1	Cflar	Mapk10	Fas	Faf1	Lmnb1	Capg	Faslg	Lmnb2	Lmna	Casp8	Mapk9	Scin	Casp9	Mapk8	Casp6	Casp7	Casp10	Casp3	Fadd	Cyc1	Map3K5
Panther_FGF signaling pathway Homo sapiens P00021	Map3K3	Map3K4	Map3K2	Ppp2R1A	Frs2	Mapk13	Mapk14	Mapk11	Mapk12	Mapk10	Ptpn6	Raf1	Pebp1	Nras	Akt3	Akt1	Akt2	Fgf20	Map3K5	Fgf22	Map3K6	Map2K4	Prkch	Prkcg	Map2K2	Map2K3	Prkci	Prkcd	Map2K1	Prkce	Prkcb	Prkca	Fgf18	Fgf17	Prkcz	Fgfr1	Fgf10	Prkcq	Fgf14	Fgfr4	Fgf13	Fgfr3	Fgf12	Fgfr2	Fgf11	Fgf1	Fgf3	Fgf4	Fgf5
Panther_Formyltetrahydroformate biosynthesis Homo sapiens P02743	Mthfd2	Dhfrl1	Mtr	Tyms	Dhfr
Panther_Fructose galactose metabolism Homo sapiens P02744	Galt	Galk1	Gale	Hkdc1	Aldoc	Khk	Aldob	Hk1	Aldoa	Hk2
Panther_GABA-B receptor II signaling Homo sapiens P05731	Gabbr2	Gabbr1	Gnb1	Prkar1B	Gnb3	Prkar1A	Gnb2	Gnao1	Gnb4	Adcy1	Cacna1A	Adcy5	Cacna1B	Adcy4	Adcy2	Cacna1G	Adcy9	Gnai1	Adcy8	Adcy7	Gnai3	Adcy6	Gngt2	Prkacg	Gng11	Gng4	Gng3	Gng5	Gng8	Prkar2B	Prkar2A	Gng7	Prkacb	Kcnj3	Prkaca
Panther_General transcription by RNA polymerase I Homo sapiens P00022	Tbp	Rrn3	Ttf1	Psmc3Ip	Ptrf	Taf1C	Polr1B	Taf1A	Polr1D	Taf1B	Tbpl1	Tbpl2	Ubtf	Taf8	Polr2K
Panther_General transcription regulation Homo sapiens P00023	Gtf2A1L	Brf2	Brf1	Taf11	Taf12	Gtf2H1	Gtf2H3	Gtf2F1	Gtf2F2	Gtf2H4	Tbpl1	Taf9	Taf8	Taf7	Taf6	Taf4	Taf2	Gtf2A1	Gtf2A2	Gtf2B	Gtf2E1	Gtf2E2	Taf1C	Polr2C	Polr2F	Polr2H	Mterf2	Taf9B
Panther_Glycolysis Homo sapiens P00024	Tpi1	Pklr	Pgam2	Eno1	Eno2	Bpgm	Hk1	Hk2	Pkm	Pfkm	Pfkl	Hkdc1	Pgam4	Pgk1	Aldoa	Gapdh	Gpi
Panther_Hedgehog signaling pathway Homo sapiens P00025	Crebbp	Gsk3B	Csnk1A1	Fbxw11	Ubr5	Ptch1	Gli1	Gli3	Csnk1A1L	Shh	Stk36	Smo	Prkar1B	Prkar1A	Prkar2B	Prkar2A	Sufu	Btrc
Panther_Heme biosynthesis Homo sapiens P02746	Fech	Alad	Hmbs	Qars	Urod	Uros	Cpox	Eprs	Ppox	Ears2	Cox10
Panther_Heterotrimeric G-protein signaling pathway-Gi alpha and Gs alpha mediated pathway Homo sapiens P00026	Htr5A	Rgs19	Rgs18	Chrm4	Chrm2	Adcy1	Rgs14	Rgs16	Adcy5	Adcy4	Adcy3	Adcy2	Adcy9	Adcy8	Adcy7	Adcy6	Gng2	Creb3L1	Gng4	Gng3	Creb3L4	Gng5	Creb3L2	Gng8	Gng7	Creb3L3	Adora3	Adora1	Crebbp	Phka2	Phkb	Phka1	Adra2C	Adra2B	Creb3	Gnal	Creb1	Gnb1	Prkar1B	Prkar1A	Gnb2	Creb5	Htr6	Htr4	Rgs5	Rgs6	Prkacg	Rgs3	Htr7
Panther_Heterotrimeric G-protein signaling pathway-Gq alpha and Go alpha mediated pathway Homo sapiens P00027	Rgs19	Chrm3	Rgs18	Chrm4	Chrm1	Chrm2	Rgs14	Chrm5	Rgs16	Gng2	Gng4	Gng3	Gng5	Gng8	Gng7	Adora3	Adora1	Prkch	Prkcg	Prkci	Prkcd	Prkce	Prkcb	Prkca	Prkcz	Gnb1	Gnb2	Gnaq	Gnb4	Prkcq	Cacna1A	Cacna1B	Cacna1E	Rasgrp3	Rasgrp2	Rasgrp4	Rgs5	Rgs6	Rgs3	Rasgrp1	Rgs4	Gng10	Rgs1	Rgs2	Rgs9	Rgs7	Garnl3	Rgs8	Rhoa
Panther_Heterotrimeric G-protein signaling pathway-rod outer segment phototransduction Homo sapiens P00028	Rcvrn	Pde6G	Gng13	Gng12	Gnb2	Cngb3	Gnb5	Sag	Cngb1	Calml3	Pdc	Gngt2	Gng2	Gngt1	Grk1	Prkacg	Gng4	Gng10	Gng3	Gng5	Gng8	Gng7	Cnga3	Rho	Gnat1	Pde6B	Prkacb	Rgs9	Pde6A	Prkaca	Cnga1
Panther_Histamine H1 receptor mediated signaling pathway Homo sapiens P04385	Prkch	Prkcg	Prkci	Prkcd	Prkce	Prkcb	Prkca	Plcb4	Prkcz	Gnaq	Plcd1	Prkcq	Plcd4	Plcb2	Plcb3	Plcb1	Itpr2	Itpr3	Itpr1	Gna14	Hrh1	Gna11	Plcz1	Plce1	Plcg1	Plcg2
Panther_Histamine H2 receptor mediated signaling pathway Homo sapiens P04386	Prkacg	Hrh2	Prkar2B	Prkar2A	Prkx	Adcy2	Prkacb	Adcy7	Prkaca
Panther_Huntington disease Homo sapiens P00029	Dync2H1	Grin2D	Grin2C	Grin1	Grin3A	Dync1Li1	Dync1Li2	Capn12	Capn10	Tp53I3	Capn11	Hip1R	Bax	Tp53	Optn	Tubb1	Arpc5L	Actb	Tubb8	Capn9	Tubb6	Capns2	Capn7	Akt3	Capn5	Tubb3	Capns1	Capn6	Akt1	Capn3	Akt2	Arfip2	Capn1	Capn2	Map2K4	Crebbp	Arpc5	Vat1	Tp73	Dlg4	Synj1	Actbl2	Map3K10	Dnal4	Actg1	Arl1	Actg2	Grin2B	Grin2A
Panther_Hypoxia response via HIF activation Homo sapiens P00030	Egln2	Txn2	Crebbp	Egln1	Egln3	Arnt	Txn	Pten	Pik3Cd	Pik3R3	Pik3R2	Pik3C2B	Hif1A	Mtor	Pik3C2A	Pik3Cg	Pik3Cb	Pik3R1	Pik3Ca	Akt3	Akt1	Vhl	Akt2	Pik3C3
Panther_Inflammation mediated by chemokine and cytokine signaling pathway Homo sapiens P00031	Cxcl10	Ltb4R2	Col20A1	Pf4	Raf1	Rela	Rock1	Col12A1	Adcy5	Arpc5L	Inppl1	Prkx	Adcy2	Arpc4-Ttll3	Relb	Adcy6	Gng2	Nras	Actb	Gng4	Pak2	Pak1	Gng3	Gng5	Akt3	Prex1	Gng8	Gng7	Akt1	Myh14	Ccrl2	Pak7	Akt2	Myh13	Pak4	Myh10	Pak3	Myh11	Pak6	Myh7B	Xcr1	Jund	Prkce	Pla2G4A	Prkcb	Arpc5	Cask	Nfkb2	Prkcz
Panther_Insulin/IGF pathway-mitogen activated protein kinase kinase/MAP kinase cascade Homo sapiens P00032	Insr	Igf2R	Map2K2	Map2K3	Insrr	Map2K1	Fos	Igf1	Igf2	Rasa1	Rps6Kb2	Rps6Kb1	Sos2	Raf1	Sos1	Irs1	Irs2	Irs4	Elk1	Ins	Igf1R	Rps6Ka5	Rps6Ka4	Rps6Ka6	Rps6Ka1	Rps6Ka3	Rps6Ka2	Mapk3	Mapk1
Panther_Insulin/IGF pathway-protein kinase B signaling cascade Homo sapiens P00033	Insr	Igf2R	Insrr	Pdpk1	Igf1	Tsc2	Tsc1	Igf2	Pik3Cb	Pik3R1	Pik3Ca	Mdm4	Pik3C3	Mdm2	Gsk3B	Gsk3A	Irs1	Irs2	Pik3R5	Pten	Pik3Cd	Pik3R3	Inppl1	Pik3R2	Irs4	Pik3C2B	Ins	Pik3C2A	Foxo3	Igf1R	Foxo1	Pik3Cg	Akt1	Akt2
Panther_Integrin signalling pathway Homo sapiens P00034	Actn4	Actn2	Actn1	Arhgap26	Col1A2	Itga10	Col1A1	Mapk10	Col5A2	Col5A1	Itga11	Col5A3	Elmo1	Elmo2	Col9A2	Itgbl1	Col9A1	Col9A3	Col20A1	Tln1	Raf1	Col16A1	Col12A1	Itga2B	Arpc5L	Araf	Ntn4	Crkl	Nras	Actb	Asap1	Flna	Flnb	Map2K4	Map2K2	Map2K3	Map2K1	Arpc5	Vasp	Ptk2	Col2A1	Arhgap10	Arpc3	Col6A1	Pik3R1	Col6A3	Arpc2	Col6A2	Actbl2
Panther_Interferon-gamma signaling pathway Homo sapiens P00035	Pias4	Stat1	Ifngr1	Cish	Ifngr2	Pias1	Mapk15	Pias3	Mapk13	Mapk14	Pias2	Mapk11	Mapk12	Mapk10	Ifng	Ptpn6	Socs3	Socs4	Mapk9	Socs2	Mapk8	Mapk3	Mapk1	Socs7	Jak1	Socs5	Socs6	Jak2
Panther_Interleukin signaling pathway Homo sapiens P00036	Il11	Il4R	Il10	Il15	Il13	Il10Rb	Il10Ra	Braf	Il18	Mapk15	Il2	Il1A	Il5	Il4	Rasa1	Il7	Il6	Il9	Pik3Cb	Il23A	Pik3Ca	Mapkapk2	Il6St	Sos2	Raf1	Sos1	Cxcl8	Gsk3B	Shc1	Araf	Foxo3	Nras	Mknk1	Akt3	Mknk2	Myc	Akt1	Akt2	Stat6	Il12Rb2	Il12Rb1	Stat5B	Il15Ra	Stat1	Nos3	Stat2	Chuk	Pdpk1	Stat3
Panther_Ionotropic glutamate receptor pathway Homo sapiens P00037	Nsf	Pick1	Grin2D	Grin2C	Grin1	Grin3A	Shank1	Vamp8	Vamp1	Vamp2	Vamp3	Shank3	Snap25	Gria2	Camk2D	Gria3	Gria1	Snap23	Cacna1A	Camk2A	Slc1A1	Slc1A2	Camk2B	Stx19	Grik4	Slc1A3	Cacna1B	Grik5	Cacna1E	Grik2	Grik3	Slc1A6	Slc1A7	Grik1	Grm2	Stx11	Grm3	Grin2B	Grin2A	Slc17A6	Slc17A8	Cacng2	Snap29	Gria4	Cacng5
Panther_JAK/STAT signaling pathway Homo sapiens P00038	Stat5B	Stat1	Stat3	Stat4	Pias1	Pias3	Pias2	Ptprc	Socs1	Stat6	Jak3	Jak1	Stat5A	Jak2
Panther_Mannose metabolism Homo sapiens P02752	Mpi	Pmm2	Gmds	Pmm1	Gmppa	Gmppb
Panther_Metabotropic glutamate receptor group I pathway Homo sapiens P00041	Homer1	Grik5	Prkcb	Prkx	Grin2D	Grin2C	Grik1	Grin1	Itpr1	Grm1	Grin3A	Gna15	Prkacg	Plcb4	Grin2B	Grm5	Grin2A	Gna11	Prkar1B	Prkar1A	Gnaq	Prkacb	Prkaca
Panther_Metabotropic glutamate receptor group II pathway Homo sapiens P00040	Bdnf	Vamp8	Prkar1B	Prkar1A	Gnao1	Vamp1	Vamp2	Adcy10	Vamp3	Stx1B	Stx1A	Cacnb1	Snap25	Snap23	Cacna1A	Cacna1B	Cacna1E	Prkx	Gnai1	Gnai2	Grm2	Gnai3	Grm3	Prkacg	Prkar2B	Prkar2A	Gnat2	Prkacb	Snap29	Prkaca
Panther_Metabotropic glutamate receptor group III pathway Homo sapiens P00039	Grin2D	Grin2C	Grin1	Grin3A	Adcy10	Stx1B	Stx1A	Snap25	Snap23	Slc1A1	Slc1A2	Grik4	Slc1A3	Grik5	Grik2	Grik3	Prkx	Slc1A6	Slc1A7	Grik1	Gngt2	Vti1A	Snap29	Vamp8	Prkar1B	Prkar1A	Vamp1	Vamp2	Vamp3	Cacnb1	Gria2	Gria3	Gria1	Cacna1A	Cacna1B	Cacna1E	Gnai1	Gnai2	Gnai3	Grm1	Grm4	Prkacg	Grin2B	Grm6	Grm5	Grin2A	Grm8	Grm7	Prkar2B
Panther_mRNA splicing Homo sapiens P00058	Zrsr2	Snrpa	Snrnp40	Prpf3	Snrpb2
Panther_Muscarinic acetylcholine receptor 1 and 3 signaling pathway Homo sapiens P00042	Prkch	Prkcg	Bche	Prkci	Prkcd	Prkce	Prkcb	Prkca	Grin2D	Grin2C	Grin1	Grin3A	Slc5A7	Plcb4	Prkcz	Vamp8	Kcnq2	Gnaq	Vamp1	Pkn1	Vamp2	Pkn3	Prkcq	Pkn2	Vamp3	Stx1B	Stx1A	Snap25	Ache	Chrm3	Chrm1	Snap23	Itpr2	Chat	Itpr3	Itpr1	Gna14	Grin2B	Grin2A	Gna11	Snap29	Slc18A3
Panther_Muscarinic acetylcholine receptor 2 and 4 signaling pathway Homo sapiens P00043	Kcnj5	Kcnj6	Bche	Kcnj9	Cacna2D1	Slc5A7	Vamp8	Prkar1B	Prkar1A	Gnao1	Vamp1	Vamp2	Adcy10	Vamp3	Stx1B	Stx1A	Snap25	Ache	Chrm4	Stx16	Chrm2	Snap23	Stx19	Chat	Prkx	Gnai1	Gnai2	Stx11	Prkacg	Prkar2B	Prkar2A	Gnat1	Gnat2	Stx4	Prkacb	Snap29	Kcnj3	Slc18A3	Prkaca
Panther_N-acetylglucosamine metabolism Homo sapiens P02756	Gnpda1	Gnpda2	Gfpt1	Amdhd2	Gfpt2	Npl
Panther_Nicotine degradation Homo sapiens P05914	Cyp2A6	Ugt1A5	Fmo3	Ugt1A4	Ugt1A3	Ugt2B7
Panther_Nicotine pharmacodynamics pathway Homo sapiens P06587	Chrnb3	Chrnb2	Chrnb4	Ppp1Ca	Th	Gnb1	Ppp1R1B	Kcnk3	Clic6	Chrna4	Epb41	Chrna3	Ddc	Kcnk9	Chrna6	Chrna5	Cacna1C	Adcy2	Cacna1G	Gnai1	Gng2	Epb41L1	Epb41L2	Flna	Drd2	Drd4	Slc18A2	Prkaca
Panther_Nicotinic acetylcholine receptor signaling pathway Homo sapiens P00044	Chrnb3	Chrnb2	Bche	Chrnb4	Myh1	Slc5A7	Myh2	Acta2	Acta1	Myh3	Myh4	Myo3A	Myo3B	Myh9	Myh6	Stx1B	Chrnb1	Myh7	Stx1A	Myh8	Snap25	Ache	Chrna2	Chrna1	Stx16	Chrna4	Chrna3	Chrna6	Chrna5	Snap23	Chrna7	Stx19	Chrna9	Actr1A	Stx11	Actb	Actr1B	Myo6	Myh14	Myh15	Myh13	Stx4	Myh10	Snap29	Myh11	Slc18A3	Myh7B	Myo16	Cacnb2
Panther_Notch signaling pathway Homo sapiens P00045	Jag1	Fbxw7	Jag2	Helt	Dlk1	Heyl	Ncor2	Adam17	Mfng	Neurl4	Neurl1	Neurl2	Lnx2	Lnx1	Numb	Notch3	Notch4	Notch1	Rbpjl	Notch2	Maml1	Psen1	Psen2	Dll3	Dll4	Rbpj	Aph1B	Lfng	Aph1A	Pofut1	Hey2	Hey1	Hes2	Cir1	Hes1	Hes4	Ncstn	Hes5
Panther_Opioid prodynorphin pathway Homo sapiens P05916	Snap25	Snap23	Oprk1	Oxt	Adcy2	Pdyn	Gnai1	Gnai2	Adcy7	Gnai3	Vamp8	Gnao1	Vamp1	Vamp2	Avp	Snap29	Stx3	Vamp3
Panther_Opioid proenkephalin pathway Homo sapiens P05915	Snap25	Oprd1	Kcnk9	Snap23	Adcy2	Pdyn	Gnai1	Gnai2	Adcy7	Gnai3	Vamp8	Penk	Vamp1	Vamp2	Snap29	Stx3	Kcnk3	Vamp3
Panther_Opioid proopiomelanocortin pathway Homo sapiens P05917	Snap25	Oprd1	Kcnk9	Snap23	Adcy2	Gnai1	Gnai2	Adcy7	Gnai3	Pomc	Vamp8	Gnao1	Vamp1	Vamp2	Snap29	Stx3	Kcnk3	Vamp3
Panther_Oxidative stress response Homo sapiens P00046	Atf2	Map2K4	Max	Map2K3	Jun	Mef2C	Stat1	Pla2G4A	Txn	Elk1	Mapk13	Mapk14	Mapk11	Mapk12	Dusp10	Mapk9	Mapk8	Mknk1	Mknk2	Myc	Loc101930123	Bcl2	Ddit3	Map2K6
Panther_Oxytocin receptor mediated signaling pathway Homo sapiens P04391	Prkch	Prkcg	Prkci	Prkcd	Prkce	Prkcb	Prkca	Cacnb2	Cacnb3	Cacnb4	Plcb4	Prkcz	Vamp8	Gnaq	Vamp1	Plcd1	Vamp2	Prkcq	Plcd4	Plcb2	Plcb3	Vamp3	Plcb1	Cacnb1	Snap25	Oxtr	Snap23	Cacna1C	Cacna1D	Cacna1F	Gna14	Gna11	Plcz1	Cacna1S	Plce1	Plcg1	Plcg2	Snap29	Stx3
Panther_p38 MAPK pathway Homo sapiens P05918	Mef2B	Map2K4	Map3K4	Mef2D	Mef2C	Il1R1	Gadd45A	Mapk13	Mapk14	Mapk11	Mapk12	Mapkapk2	Traf6	Mapkapk3	Map3K10	Loc101930123	Tab2	Tab1	Sppl2B	Eif4Ebp1	Srf	Elk1	Hspb1	Rps6Ka5	Rps6Ka4	Dusp10	Mknk1	Mknk2	Eif4E	Map3K7	Map3K5	Map2K6
Panther_p53 pathway by glucose deprivation Homo sapiens P04397	Igbp1	Prkaa2	Eif4Ebp1	Tsc2	Tsc1	Prkag1	Prkab1	Prkab2	Prkaa1	Ppp2Ca	Ppp2Cb	Tp73	Stk11	Rheb	Rps6Kb2	Rps6Kb1	Akt3	Akt1	Akt2	Tp53	Tp63
Panther_P53 pathway feedback loops 1 Homo sapiens P04392	Tp73	Rfwd2	Mdm4	Rchy1	Tp53	Mdm2	Tp63
Panther_p53 pathway feedback loops 2 Homo sapiens P04398	Siah1	Pdpk1	Mapk13	Ppp2Ca	Mapk14	Mapk11	Tp73	Ccna2	Mapk12	Rbl1	Ccna1	Ppm1D	Pik3Cb	Pik3R1	Pik3Ca	Ccne1	Cdk2	Ccng1	Mdm4	Atm	Kras	Pik3C3	Atr	Tp53	Mdm2	Rb1	Cdkn1A	Ctnnb1	Pik3R5	Pten	Pik3Cd	Pik3R3	Pik3C2G	Pik3R2	Pik3C2B	Pik3C2A	Pik3Cg	Ppp2Cb	Nras	Akt3	Myc	Akt1	Akt2	Hras	Tp63
Panther_p53 pathway Homo sapiens P00059	Apaf1	Sirt1	Pml	Cdc25C	Kat2B	Pik3Cb	Pik3Ca	Fas	Kat6B	Cdk2	Ccng1	Bax	Atm	Pik3C3	Atr	Tp53	Cd82	Serpine1	Pik3R5	Pik3R3	Hmgb1	Pik3R2	Mta2	Bai3	Akt3	Perp	Akt1	Bai1	Bai2	Akt2	Gtse1	Siah1	Crebbp	Serpinb5	Rrm2	Cdkn2D	Gadd45B	Pdpk1	Gadd45A	Igfbp3	Gadd45G	Tnfrsf10B	Tnfrsf10A	Traf2	Ppp2Ca	Ddb2	Tp73	Ppm1D	Pik3R1
Panther_Parkinson disease Homo sapiens P00049	Lyn	Hspa9	Tor1A	Fbxw7	Csnk1A1	Hspa6	Hspa5	Hspa1L	Hspa8	Hspa2	Mapk15	44809	Mapk14	Mapk12	Mapk10	Th	Hspa1A	Frk	Tor2A	Ywhag	Park2	Ywhae	Ywhab	Pld2	Ube2L6	Stx12	Ube2L3	Psmb10	Uchl1	Csnk1D	Ywhaq	Stx7	Sncg	Ndufv2	Ywhah	Snca	Sncb	Yes1	Gpr37	Csnk2A2	Csnk2A3	Cask	Ywhaz	Hck	Psma6	Fgr	Psma7	Csnk1A1L	Lck
Panther_PDGF signaling pathway Homo sapiens P00047	Pdgfrb	Pdgfra	Mapk15	Arhgap26	Mapkapk2	Raf1	Ehf	Araf	Spdef	Nras	Arhgap42	Myc	Akt2	Stat6	Stat5B	Map2K2	Map2K1	Prkca	Fli1	Arhgap12	Arhgap10	Pik3R1	Erg	Erf	Arhgap8	Arhgap9	Pdgfb	Pdgfa	Arhgap1	Ets1	Arhgap6	Elk1	Arhgap15	Arhgap4	Elk4	Arhgap5	Plcg1	Plcg2	Srgap3	Srgap1	Stat5A	Rasa4B	Jun	Etv3	Braf	Vav1	Vav2	Vav3	Rasa1
Panther_Pentose phosphate pathway Homo sapiens P02762	Rpia	Hkdc1	Taldo1	Hk1	Pgd	Tkt	Gpi	Hk2
Panther_PI3 kinase pathway Homo sapiens P00048	Insr	Igfbp1	Nos3	Pdpk1	Gadd45A	Ywhaz	Gnb1	Pik3Cb	Pik3R1	Rps6Kb2	Rps6Kb1	Pik3Ca	Gnb3	Gnb2	Gnaq	Gnb5	Gnb4	Sos2	Sos1	Gsk3B	Irs1	Ptger1	Pik3R5	Pten	Pik3R3	Inppl1	Pik3R2	Foxo4	Foxo3	Foxo1	Gngt2	Gna14	Nras	Gngt1	Casp9	Ccnd2	Gna11	Ccnd1	Akt3	Akt1	Akt2	Jak2
Panther_Plasminogen activating cascade Homo sapiens P00050	Fgb	Serpinb2	Cpb2	Fgg	Mmp1	Serpine1	Mmp3	Serpinf2	Plau	Plaur	Plat	Plg	Mmp9	Mmp13	Fga
Panther_Pyrimidine Metabolism Homo sapiens P02771	Nt5E	Dpysl2	Aldh6A1	Dpysl5	Dpys	Dpyd	Dpysl3	Abat	Cda	Upb1
Panther_Pyruvate metabolism Homo sapiens P02772	Pkm	Pc	Pdha2	Pdha1	Pklr	Me1	Pck1	Cs
Panther_Ras Pathway Homo sapiens P04393	Rhoa	Map3K4	Map3K1	Jun	Braf	Rhob	Mapk13	Rhoc	Mapk14	Mapk11	Mapk12	Mapk10	Pik3Cb	Pik3Ca	Mapkapk2	Mapkapk3	Pik3C3	Sos2	Exoc2	Raf1	Sos1	Atf2	Ralb	Gsk3B	Gsk3A	Shc1	Rala	Araf	Pld2	Pld1	Nras	Pak2	Pak1	Akt3	Akt1	Ralgds	Pak3	Map2K4	Map2K2	Map2K3	Stat1	Map2K1	Pdpk1	Stat3	Tiam1	Cdc42	Kras	Rgl2	Rgl1
Panther_Salvage pyrimidine ribonucleotides Homo sapiens P02775	Uck2	Uck1	Nme3	Nme4	Upp2	Uprt	Uckl1	Upp1	Cda	Nme2
Panther_Serine glycine biosynthesis Homo sapiens P02776	Psat1	Shmt2	Shmt1	Magea10-Magea5	Phgdh	Psph
Panther_Synaptic vesicle trafficking Homo sapiens P05734	Snap25	Syt6	Unc13C	Syt5	Stxbp1	Nsf	Unc13D	Rab3A	Unc13B	Syt3	Syt2	Syt1	Syp	Loc102724488	Syn1	Syt7	Syt12	Rims1	Syt11	Vamp1	Stx2	Stx1B	Stx1A
Panther_T cell activation Homo sapiens P00053	Map3K1	Cd74	Jun	Nfatc4	Nfatc3	Nfatc2	Nfatc1	Braf	Vav1	Vav2	Vav3	Nfkbia	Ptprc	Pik3Cb	Pik3Ca	Hla-Dra	Cd28	Lcp2	Pik3C3	Cd247	Sos2	Raf1	Lat	Sos1	Cd86	Cd80	Pik3R3	Pik3R2	Cd3G	Araf	Cd3E	Cd3D	Itpr1	Ppp3Ca	Nras	Ppp3Cb	Ppp3Cc	Pak2	Pak1	Akt3	Akt1	Akt2	Pak3	Hla-Dqa2	Hla-Doa	Map2K2	Map2K1	Chuk	Fos
Panther_TCA cycle Homo sapiens P00051	Fh	Pdha2	Pdha1	Aco2	Mdh1	Suclg1	Sdhc	Cs	Ogdh
Panther_TGF-beta signaling pathway Homo sapiens P00052	Gdf11	Acvr1	Tgfb3	Tgfb2	Jun	Gdf15	Smurf2	Smurf1	Bmp8B	Foxh1	Bmp8A	Tgfbr1	Bmp7	Tgfbr2	Acvr2B	Mapk13	Acvr2A	Bmp6	Gdf10	Mapk14	Mapk11	Bmp5	Ski	Bmp4	Mapk12	Bmp3	Bmp2	Mapk10	Bmp1	Bambi	Mstn	Dcp1B	Bmpr1A	Bmpr1B	Atf2	Acvrl1	Bmpr2	Cited1	Zfyve9	Cited2	Bmp10	Bmp15	Nras	Rras	Skil	Map3K7	Smad3	Crebbp	Smad2
Panther_Thyrotropin-releasing hormone receptor signaling pathway Homo sapiens P04394	Prkch	Trhr	Prkcg	Prkci	Prkcd	Prkce	Prkcb	Prkca	Cacnb2	Cacnb3	Cacnb4	Plcb4	Prkcz	Vamp8	Gnaq	Vamp1	Plcd1	Vamp2	Prkcq	Plcd4	Plcb2	Plcb3	Vamp3	Plcb1	Cacnb1	Snap25	Snap23	Cacna1A	Trh	Cacna1B	Cacna1E	Gna14	Gna11	Plcz1	Plce1	Plcg1	Plcg2	Snap29	Stx3	Cga	Tshb
Panther_Toll receptor signaling pathway Homo sapiens P00054	Jun	Irak4	Il18	Ticam1	Mapk14	Tlr2	Nfkbia	Ecsit	Tollip	Irf3	Tlr9	Tlr8	Tlr7	Tlr6	Nfkbie	Tlr4	Tlr3	Ube2N	Rela	Tnfaip3	Ly96	Tank	Irak3	Irak1	Tmem189-Ube2V1	Map3K7	Map3K8	Map2K2	Map2K3	Tmed7-Ticam2	Map2K1	Chuk	Tirap	Nfkb2	Myd88	Traf6	Tlr10	Tab1	Elk1	Ptgs2	Ikbkb	Mapk9	Mapk8	Tbk1	Mapk3	Ube2Nl	Ifnb1	Cd14	Ikbke
Panther_Transcription regulation by bZIP transcription factor Homo sapiens P00055	Tbp	Crebbp	Gtf2A1L	Taf11	Taf12	Gtf2H1	Gtf2H3	Gtf2F1	Gtf2F2	Gtf2H4	Prkar1B	Prkar1A	Tbpl1	Taf9	Tbpl2	Taf8	Taf7	Taf6	Taf4	Creb5	Taf2	Gtf2A1	Gtf2A2	Gtf2B	Ttf2	Gtf2E1	Gtf2E2	Creb3L1	Taf1C	Creb3L4	Polr2C	Creb3L2	Prkar2B	Ep300	Prkar2A	Polr2E	Creb3L3	Polr2F	Polr2H	Mterf2	Polr2L	Taf9B
Panther_Ubiquitin proteasome pathway Homo sapiens P00060	Ube2C	Smurf2	Smurf1	Wwp1	Ube2E2	Ube2E3	Wwp2	Ube2A	Ube2G2	Ube2E1	Ube2B	Itch	Ube2G1	Ube2S	Psmc4	Ube2T	Uba3	Uba2	Uba1	Ube2V2	Ube2K	Sae1	Ube2N	Mdm2	Psmd13	Psmd14	Uba7	Ube2D3	Uba6	Ube2D4	Ube2D1	Ube3A	Ube2D2	Ube3B	Ube3C	Ube2L6	Ube2L3	Psmd7	Psmd4	Psmd1	Psmd2	Ube2Nl	Atg7
Panther_Vasopressin synthesis Homo sapiens P04395	Sec11A	Spcs3	Spcs2	Prepl	Cpe	Prep	Pam	Avp	Oxt	Sec11C
Panther_VEGF signaling pathway Homo sapiens P00056	Sphk2	Sphk1	Braf	Vegfa	Mapk14	Pik3Cb	Pik3Ca	Mapkapk2	Mapkapk3	Pik3C3	Raf1	Sh2D2A	Shc2	Pik3R3	Pik3R2	Araf	Hspb1	Nras	Casp9	Akt1	Kdr	Prkch	Prkcg	Map2K2	Prkci	Prkcd	Nos3	Map2K1	Prkce	Pla2G4A	Prkcb	Prkca	Ptk2	Prkcz	Pik3R1	Prkd1	Prkd3	Prkcq	Prkd2	Pxn	Pik3Cd	Pik3C2B	Ets1	Hif1A	Pik3C2A	Pik3Cg	Mapk3	Rac3	Plcg1
Panther_Vitamin D metabolism and pathway Homo sapiens P04396	Cyp27A1	Rxra	Cyp27B1	Vdr	Cyp27C1	Cyp24A1	Fdx1	Gc
Panther_Wnt signaling pathway Homo sapiens P00057	Pcdh20	Smarca2	Smarca4	Pcdhga10	Sfrp4	Pcdhga11	Sfrp5	Pcdhga12	Sfrp2	Apc	Pcdhb3	Pcdhb2	Pcdhb1	Pcdhb7	Pcdhb6	Pcdhb5	Dchs1	Pcdhb4	Tp53	Pcdhb8	Lef1	Smarcal1	Smarcb1	Lrp6	Lrp5	Fzd10	Sfrp1	Arr3	Gng2	Gng4	Gng3	Gng5	Csnk1D	Gng8	Gng7	Myc	Tbl1X	Tbl1Y	Btrc	Cer1	Myh7B	Fzd2	Prkch	Siah1	Crebbp	Fzd1	Prkcg	Fzd4	Wnt10B
[truncated: 206 more columns]
